# Supplementary material for: Hidden heterogeneity and circadian-controlled cell fate inferred from single cell lineages
Source: Nat Commun. 2018 Dec 18;9:5372. doi: 10.1038/s41467-018-07788-5 (PMC6299096; doi:10.1038/s41467-018-07788-5)
Supplement: Supplementary file 5 — Supplementary Data 1 [file 41467_2018_7788_MOESM5_ESM.xlsx]

## Sheet: Divisions
0	0	0	0	0	0	0	0	0	0	0	0	0	0	0	0	0	0	0	1	0	0	0	0	0	0	0	0	0	0	0	0	0	0	0	0	0	0	0	0	0	0	0	0	0	0	0	0	0	0
0	0	0	0	0	0	0	0	0	0	0	0	0	0	0	0	0	0	0	1	0	0	0	0	0	0	0	0	0	0	0	0	0	0	0	0	0	0	0	0	0	0	0	0	0	0	0	0	0	0
0	0	0	0	0	0	0	0	0	0	0	0	0	0	0	0	0	0	0	1	0	0	0	0	0	0	0	0	0	0	0	0	0	0	0	0	0	0	0	0	0	0	0	0	0	0	0	0	0	0
0	0	0	0	0	0	0	0	0	0	0	0	0	0	0	0	0	0	0	1	0	0	0	0	0	0	0	0	0	0	0	0	0	0	0	0	0	0	0	0	0	0	0	0	0	0	0	0	0	0
0	0	0	0	0	0	0	0	0	0	0	0	0	0	0	0	0	0	0	1	0	0	0	0	0	0	0	0	0	0	0	0	0	0	0	0	0	0	0	0	0	0	0	0	0	0	0	0	0	0
0	0	0	0	0	0	0	0	0	0	0	0	0	0	0	0	0	0	0	1	0	0	0	0	0	0	0	0	0	0	0	0	0	0	0	0	0	0	0	0	0	0	0	0	0	0	0	0	0	0
0	0	0	0	0	0	0	0	0	0	0	0	0	0	0	0	0	0	1	0	0	0	0	0	0	0	0	0	0	0	0	0	0	0	0	0	0	0	0	0	0	0	0	0	1	0	0	0	0	0
0	0	0	0	0	0	0	0	0	0	0	0	0	0	0	0	0	0	1	0	0	0	0	0	0	0	0	0	0	0	0	0	0	0	0	0	0	0	0	0	0	0	0	0	1	0	0	0	0	0
0	0	0	0	0	0	0	0	0	0	0	0	0	0	0	0	0	0	1	0	0	0	0	0	0	0	0	0	0	0	0	0	0	0	0	0	0	0	0	0	0	0	0	0	1	0	0	0	0	0
0	0	0	0	0	0	0	0	0	0	0	0	0	0	0	0	0	0	1	0	0	0	0	0	0	0	0	0	0	0	0	0	0	0	0	0	0	0	0	0	0	0	0	0	1	0	0	0	0	0
0	0	0	0	0	0	0	0	0	0	0	0	0	0	0	0	0	0	1	0	0	0	0	0	0	0	0	0	0	0	0	0	0	0	0	0	0	0	0	0	0	0	0	0	1	0	0	0	0	0
0	0	0	0	0	0	0	0	0	0	0	0	0	0	0	0	0	0	1	0	0	0	0	0	0	0	0	0	0	0	0	0	0	0	0	0	0	0	0	0	0	0	0	0	1	0	0	0	0	0
0	0	0	0	0	0	0	0	0	0	0	0	0	0	0	0	0	0	1	0	0	0	0	0	0	0	0	0	0	0	0	0	0	0	0	0	0	0	0	0	0	0	0	0	1	0	0	0	0	0
0	0	0	0	0	0	0	0	0	0	0	0	0	0	0	0	0	0	1	0	0	0	0	0	0	0	0	0	0	0	0	0	0	0	0	0	0	0	0	0	0	0	0	0	1	0	0	0	0	0
0	0	0	0	0	0	0	0	0	0	0	0	0	0	0	0	0	0	1	0	0	0	0	0	0	0	0	0	0	0	0	0	0	0	0	0	0	0	0	0	0	0	1	0	0	0	0	0	0	0
0	0	0	0	0	0	0	0	0	0	0	0	0	0	0	0	0	0	1	0	0	0	0	0	0	0	0	0	0	0	0	0	0	0	0	0	0	0	0	0	0	0	1	0	0	0	0	0	0	0
0	0	0	0	0	0	0	0	0	0	0	0	0	0	0	0	0	0	1	0	0	0	0	0	0	0	0	0	0	0	0	0	0	0	0	0	0	0	0	0	0	0	1	0	0	0	0	0	0	0
0	0	0	0	0	0	0	0	0	0	0	0	0	0	0	0	0	0	1	0	0	0	0	0	0	0	0	0	0	0	0	0	0	0	0	0	0	0	0	0	0	0	1	0	0	0	0	0	0	0
0	0	0	0	0	0	0	0	0	0	0	0	0	0	0	0	0	0	1	0	0	0	0	0	0	0	0	0	0	0	0	0	0	0	0	0	0	0	0	0	0	0	1	0	0	0	0	0	0	0
0	0	0	0	0	0	0	0	0	0	0	0	0	0	0	0	0	0	1	0	0	0	0	0	0	0	0	0	0	0	0	0	0	0	0	0	0	0	0	0	0	0	1	0	0	0	0	0	0	0
0	0	0	0	0	0	0	0	0	0	0	0	0	0	0	0	0	0	1	0	0	0	0	0	0	0	0	0	0	0	0	0	0	0	0	0	0	0	0	0	0	0	1	0	0	0	0	0	0	0
0	0	0	0	0	0	0	0	0	1	0	0	0	0	0	0	0	0	0	0	0	0	0	0	0	0	0	0	0	0	0	0	0	0	0	0	0	0	0	0	0	0	1	0	0	0	0	0	0	0
0	0	0	0	0	0	0	0	0	1	0	0	0	0	0	0	0	0	0	0	0	0	0	0	0	0	0	0	0	0	0	0	0	0	0	0	0	0	0	0	0	0	1	0	0	0	0	0	0	0
0	0	0	0	0	0	0	0	0	1	0	0	0	0	0	0	0	0	0	0	0	0	0	0	0	0	0	0	0	0	0	0	0	0	0	0	0	0	0	0	0	0	1	0	0	0	0	0	0	0
0	0	0	0	0	0	0	0	0	1	0	0	0	0	0	0	0	0	0	0	0	0	0	0	0	0	0	0	0	0	0	0	0	0	0	0	0	0	0	0	0	0	1	0	0	0	0	0	0	0
0	0	0	0	0	0	0	0	0	1	0	0	0	0	0	0	0	0	0	0	0	0	0	0	0	0	0	0	0	0	0	0	0	0	0	0	0	0	0	0	0	0	1	0	0	0	0	0	0	0
0	0	0	0	0	0	0	0	0	1	0	0	0	0	0	0	0	0	0	0	0	0	0	0	0	0	0	0	0	0	0	0	0	0	0	0	0	0	0	0	0	0	1	0	0	0	0	0	0	0
0	0	0	0	0	0	0	0	0	1	0	0	0	0	0	0	0	0	0	0	0	0	0	0	0	0	0	0	0	0	0	0	0	0	0	0	0	0	0	0	0	0	1	0	0	0	0	0	0	0
0	0	0	0	0	0	0	0	0	1	0	0	0	0	0	0	0	0	0	0	0	0	0	0	0	0	0	0	0	0	0	0	0	0	0	0	0	0	0	0	0	0	1	0	0	0	0	0	0	0
0	0	0	0	0	0	0	0	0	1	0	0	0	0	0	0	0	0	0	0	0	0	0	0	0	0	0	0	0	0	0	0	0	0	0	0	0	0	0	0	1	0	0	0	0	0	0	0	0	0
0	0	0	0	0	0	0	0	0	1	0	0	0	0	0	0	0	0	0	0	0	0	0	0	0	0	0	0	0	0	0	0	0	0	0	0	0	0	0	0	1	0	0	0	0	0	0	0	0	0
0	0	0	0	0	0	0	0	0	1	0	0	0	0	0	0	0	0	0	0	0	0	0	0	0	0	0	0	0	0	0	0	0	0	0	0	0	0	0	0	1	0	0	0	0	0	0	0	0	0
0	0	0	0	0	0	0	0	0	1	0	0	0	0	0	0	0	0	0	0	0	0	0	0	0	0	0	0	0	0	0	0	0	0	0	0	0	0	0	0	1	0	0	0	0	0	0	0	0	0
0	0	0	0	0	0	0	0	0	1	0	0	0	0	0	0	0	0	0	0	0	0	0	0	0	0	0	0	0	0	0	0	0	0	0	0	0	0	0	0	1	0	0	0	0	0	0	0	0	0
0	0	0	0	0	0	0	0	0	1	0	0	0	0	0	0	0	0	0	0	0	0	0	0	0	0	0	0	0	0	0	0	0	0	0	0	0	0	0	0	1	0	0	0	0	0	0	0	0	0
0	0	0	0	0	0	0	0	0	1	0	0	0	0	0	0	0	0	0	0	0	0	0	0	0	0	0	0	0	0	0	0	0	0	0	0	0	0	0	0	1	0	0	0	0	0	0	0	0	0
0	0	0	0	0	0	0	0	0	1	0	0	0	0	0	0	0	0	0	0	0	0	0	0	0	0	0	0	0	0	0	0	0	0	0	0	0	0	0	0	1	0	0	0	0	0	0	0	0	0
0	0	0	0	0	0	1	0	0	0	0	0	0	0	0	0	0	0	0	0	0	0	0	0	0	0	0	0	0	0	0	0	0	0	0	1	0	0	0	0	0	0	0	0	0	0	0	0	0	0
0	0	0	0	0	0	1	0	0	0	0	0	0	0	0	0	0	0	0	0	0	0	0	0	0	0	0	0	0	0	0	0	0	0	0	1	0	0	0	0	0	0	0	0	0	0	0	0	0	0
0	0	0	0	0	0	1	0	0	0	0	0	0	0	0	0	0	0	0	0	0	0	0	0	0	0	0	0	0	0	0	0	0	0	0	1	0	0	0	0	0	0	0	0	0	0	0	0	0	0
0	0	0	0	0	0	1	0	0	0	0	0	0	0	0	0	0	0	0	0	0	0	0	0	0	0	0	0	0	0	0	0	0	0	0	1	0	0	0	0	0	0	0	0	0	0	0	0	0	0
0	0	0	0	0	0	1	0	0	0	0	0	0	0	0	0	0	0	0	0	0	0	0	0	0	0	0	0	0	0	0	0	0	0	0	1	0	0	0	0	0	0	0	0	0	0	0	0	0	0
0	0	0	0	0	0	1	0	0	0	0	0	0	0	0	0	0	0	0	0	0	0	0	0	0	0	0	0	0	0	0	0	0	0	0	1	0	0	0	0	0	0	0	0	0	0	0	0	0	0
0	0	0	0	0	0	1	0	0	0	0	0	0	0	0	0	0	0	0	0	0	0	0	0	0	0	0	0	0	0	0	0	0	0	0	1	0	0	0	0	0	0	0	0	0	0	0	0	0	0
0	0	0	0	0	0	1	0	0	0	0	0	0	0	0	0	0	0	0	0	0	0	0	0	0	0	0	0	0	0	0	0	0	0	0	0	0	1	0	0	0	0	0	0	0	0	0	0	0	0
0	0	0	0	0	0	1	0	0	0	0	0	0	0	0	0	0	0	0	0	0	0	0	0	0	0	0	0	0	0	0	0	0	0	0	0	0	1	0	0	0	0	0	0	0	0	0	0	0	0
0	0	0	0	0	0	0	0	0	0	0	0	0	0	0	0	0	0	0	0	0	0	0	0	1	0	0	0	0	0	0	0	0	0	0	0	0	0	0	0	0	0	0	0	0	0	0	0	0	0
0	0	0	0	0	0	0	0	0	0	0	0	0	0	0	0	0	0	0	0	0	0	0	0	1	0	0	0	0	0	0	0	0	0	0	0	0	0	0	0	0	0	0	0	0	0	0	0	0	0
0	0	0	0	0	0	0	0	0	0	0	0	0	0	0	0	0	0	0	0	0	0	0	0	0	0	0	0	0	0	0	0	0	1	0	0	0	0	0	0	0	0	0	0	0	0	0	0	0	0
0	0	0	0	0	0	0	0	0	0	0	0	0	0	0	0	0	0	0	0	0	0	0	0	0	0	0	0	0	0	0	0	0	1	0	0	0	0	0	0	0	0	0	0	0	0	0	0	0	0
0	0	0	0	0	0	0	0	0	0	0	0	0	0	0	0	0	0	0	0	0	0	0	0	0	0	0	0	0	0	0	0	0	1	0	0	0	0	0	0	0	0	0	0	0	0	0	0	0	0
0	0	0	0	0	0	0	0	0	0	0	0	0	0	0	0	0	0	0	0	0	0	0	0	0	0	0	0	0	0	0	0	0	1	0	0	0	0	0	0	0	0	0	0	0	0	0	0	0	0
0	0	0	0	0	0	0	0	0	0	0	0	0	0	0	0	0	0	0	0	0	0	0	0	0	0	0	0	0	0	0	0	0	1	0	0	0	0	0	0	0	0	0	0	0	0	0	0	0	0
0	0	0	0	0	0	0	0	0	0	0	0	0	0	0	0	0	0	0	0	0	0	0	0	0	0	0	0	0	0	0	0	0	1	0	0	0	0	0	0	0	0	0	0	0	0	0	0	0	0
0	0	0	0	0	0	0	0	0	0	0	0	0	0	0	0	0	0	1	0	0	0	0	0	0	0	0	0	0	0	0	0	0	0	0	0	0	0	0	0	0	0	0	0	0	0	0	1	0	0
0	0	0	0	0	0	0	0	0	0	0	0	0	0	0	0	0	0	1	0	0	0	0	0	0	0	0	0	0	0	0	0	0	0	0	0	0	0	0	0	0	0	0	0	0	0	0	1	0	0
0	0	0	0	0	0	0	0	0	0	0	0	0	0	0	0	0	0	1	0	0	0	0	0	0	0	0	0	0	0	0	0	0	0	0	0	0	0	0	0	0	0	0	0	0	0	0	1	0	0
0	0	0	0	0	0	0	0	0	0	0	0	0	0	0	0	0	0	1	0	0	0	0	0	0	0	0	0	0	0	0	0	0	0	0	0	0	0	0	0	0	0	0	0	0	0	0	1	0	0
0	0	0	0	0	0	0	0	0	0	0	0	0	0	0	0	0	0	1	0	0	0	0	0	0	0	0	0	0	0	0	0	0	0	0	0	0	0	0	0	0	0	0	0	0	0	0	1	0	0
0	0	0	0	0	0	0	0	0	0	0	0	0	0	0	0	0	0	1	0	0	0	0	0	0	0	0	0	0	0	0	0	0	0	0	0	0	0	0	0	0	0	0	0	0	0	0	1	0	0
0	0	0	0	0	0	0	0	0	0	0	0	0	0	0	0	0	0	1	0	0	0	0	0	0	0	0	0	0	0	0	0	0	0	0	0	0	0	0	0	0	0	0	0	0	0	0	1	0	0
0	0	0	0	0	0	0	0	0	0	0	0	0	0	0	0	0	0	1	0	0	0	0	0	0	0	0	0	0	0	0	0	0	0	0	0	0	0	0	0	0	0	0	0	0	0	0	1	0	0
0	0	0	0	0	0	0	0	0	0	0	0	0	0	1	0	0	0	0	0	0	0	0	0	0	0	0	0	0	0	0	0	0	0	0	0	0	0	0	0	0	0	0	0	0	1	0	0	0	0
0	0	0	0	0	0	0	0	0	0	0	0	0	0	1	0	0	0	0	0	0	0	0	0	0	0	0	0	0	0	0	0	0	0	0	0	0	0	0	0	0	0	0	0	0	1	0	0	0	0
0	0	0	0	0	0	0	0	0	0	0	0	0	0	1	0	0	0	0	0	0	0	0	0	0	0	0	0	0	0	0	0	0	0	0	0	0	0	0	0	0	0	0	0	0	1	0	0	0	0
0	0	0	0	0	0	0	0	0	0	0	0	0	0	1	0	0	0	0	0	0	0	0	0	0	0	0	0	0	0	0	0	0	0	0	0	0	0	0	0	0	0	0	0	0	1	0	0	0	0
0	0	0	0	0	0	0	0	0	0	0	0	0	0	1	0	0	0	0	0	0	0	0	0	0	0	0	0	0	0	0	0	0	0	0	0	0	0	0	0	0	0	0	0	0	1	0	0	0	0
0	0	0	0	0	0	0	0	0	0	0	0	0	0	1	0	0	0	0	0	0	0	0	0	0	0	0	0	0	0	0	0	0	0	0	0	0	0	0	0	0	0	0	0	0	1	0	0	0	0
0	0	0	0	0	0	0	0	0	0	0	0	0	0	1	0	0	0	0	0	0	0	0	0	0	0	0	0	0	0	0	0	0	0	0	0	0	0	0	0	0	0	0	0	1	0	0	0	0	0
0	0	0	0	0	0	0	0	0	0	0	0	0	0	1	0	0	0	0	0	0	0	0	0	0	0	0	0	0	0	0	0	0	0	0	0	0	0	0	0	0	0	0	0	1	0	0	0	0	0
0	0	0	0	0	0	0	0	0	0	0	0	0	0	1	0	0	0	0	0	0	0	0	0	0	0	0	0	0	0	0	0	0	0	0	0	0	0	0	0	0	0	0	0	1	0	0	0	0	0
0	0	0	0	0	0	0	0	0	0	0	0	0	0	1	0	0	0	0	0	0	0	0	0	0	0	0	0	0	0	0	0	0	0	0	0	0	0	0	0	0	0	0	0	1	0	0	0	0	0
0	0	0	0	0	0	0	0	0	0	0	0	0	0	1	0	0	0	0	0	0	0	0	0	0	0	0	0	0	0	0	0	0	0	0	0	0	0	0	0	0	0	0	0	1	0	0	0	0	0
0	0	0	0	0	0	0	0	0	0	0	0	0	0	1	0	0	0	0	0	0	0	0	0	0	0	0	0	0	0	0	0	0	0	0	0	0	0	0	0	0	0	0	0	1	0	0	0	0	0
0	0	0	0	0	0	0	0	0	0	0	0	0	0	0	0	1	0	0	0	0	0	0	0	0	0	0	0	0	0	0	0	0	0	0	0	0	0	0	0	0	0	0	0	0	1	0	0	0	0
0	0	0	0	0	0	0	0	0	0	0	0	0	0	0	0	1	0	0	0	0	0	0	0	0	0	0	0	0	0	0	0	0	0	0	0	0	0	0	0	0	0	0	0	0	1	0	0	0	0
0	0	0	0	0	0	0	0	0	0	0	0	0	0	0	0	1	0	0	0	0	0	0	0	0	0	0	0	0	0	0	0	0	0	0	0	0	0	0	0	0	0	0	0	0	1	0	0	0	0
0	0	0	0	0	0	0	0	0	0	0	0	0	0	0	0	1	0	0	0	0	0	0	0	0	0	0	0	0	0	0	0	0	0	0	0	0	0	0	0	0	0	0	0	0	1	0	0	0	0
0	0	0	0	0	0	0	0	0	0	0	0	0	0	0	0	1	0	0	0	0	0	0	0	0	0	0	0	0	0	0	0	0	0	0	0	0	0	0	0	0	0	0	0	0	0	0	0	1	0
0	0	0	0	0	0	0	0	0	0	0	0	0	0	0	0	1	0	0	0	0	0	0	0	0	0	0	0	0	0	0	0	0	0	0	0	0	0	0	0	0	0	0	0	0	0	0	0	1	0
0	0	0	0	0	0	0	0	0	0	0	0	0	0	0	0	1	0	0	0	0	0	0	0	0	0	0	0	0	0	0	0	0	0	0	0	0	0	0	0	0	0	0	0	0	0	0	0	1	0
0	0	0	0	0	0	0	0	0	0	0	0	0	0	0	0	1	0	0	0	0	0	0	0	0	0	0	0	0	0	0	0	0	0	0	0	0	0	0	0	0	0	0	0	0	0	0	0	1	0
0	0	0	0	0	0	0	0	0	0	0	0	0	0	0	0	1	0	0	0	0	0	0	0	0	0	0	0	0	0	0	0	0	0	0	0	0	0	0	0	0	0	0	0	0	0	0	0	1	0
0	0	0	0	0	0	0	0	0	0	0	0	0	0	0	0	1	0	0	0	0	0	0	0	0	0	0	0	0	0	0	0	0	0	0	0	0	0	0	0	0	0	0	0	0	0	0	0	1	0
0	0	0	0	0	0	0	0	0	0	0	0	0	0	0	1	0	0	0	0	0	0	0	0	0	0	0	0	0	0	0	0	0	0	0	0	0	0	0	0	0	0	0	0	0	0	0	0	0	1
0	0	0	0	0	0	0	0	0	0	0	0	0	0	0	1	0	0	0	0	0	0	0	0	0	0	0	0	0	0	0	0	0	0	0	0	0	0	0	0	0	0	0	0	0	0	0	0	0	1
0	0	0	0	0	0	0	0	0	0	0	0	0	0	0	1	0	0	0	0	0	0	0	0	0	0	0	0	0	0	0	0	0	0	0	0	0	0	0	0	0	0	0	0	0	0	0	0	0	1
0	0	0	0	0	0	0	0	0	0	0	0	0	0	0	1	0	0	0	0	0	0	0	0	0	0	0	0	0	0	0	0	0	0	0	0	0	0	0	0	0	0	0	0	0	0	0	0	0	1
0	0	0	0	0	0	0	0	0	0	0	0	0	0	0	1	0	0	0	0	0	0	0	0	0	0	0	0	0	0	0	0	0	0	0	0	0	0	0	0	0	0	0	0	0	0	0	0	0	0
0	0	0	0	0	0	0	0	0	0	0	0	0	0	0	1	0	0	0	0	0	0	0	0	0	0	0	0	0	0	0	0	0	0	0	0	0	0	0	0	0	0	0	0	0	0	0	0	0	0
0	0	0	0	0	0	0	0	0	0	0	0	0	0	0	1	0	0	0	0	0	0	0	0	0	0	0	0	0	0	0	0	0	0	0	0	0	0	0	0	0	0	0	0	0	0	0	0	0	0
0	0	0	0	0	0	0	0	0	0	0	0	0	0	0	1	0	0	0	0	0	0	0	0	0	0	0	0	0	0	0	0	0	0	0	0	0	0	0	0	0	0	0	0	0	0	0	0	0	0
0	0	0	0	0	0	0	0	0	0	0	0	0	0	0	0	0	0	0	0	0	0	0	0	0	0	0	0	0	0	0	0	0	1	0	0	0	0	0	0	0	0	0	0	0	0	0	0	0	0
0	0	0	0	0	0	0	0	0	0	0	0	0	0	0	0	0	0	0	0	0	0	0	0	0	0	0	0	0	0	0	0	0	1	0	0	0	0	0	0	0	0	0	0	0	0	0	0	0	0
0	0	0	0	0	0	0	0	0	0	0	0	0	0	0	0	0	0	0	0	0	0	0	0	0	0	0	0	0	0	0	0	0	1	0	0	0	0	0	0	0	0	0	0	0	0	0	0	0	0
0	0	0	0	0	0	0	0	0	0	0	0	0	0	0	0	0	0	0	0	0	0	0	0	0	0	0	0	0	0	0	0	1	0	0	0	0	0	0	0	0	0	0	0	0	0	0	0	0	0
0	0	0	0	0	0	0	0	0	0	0	0	0	0	0	0	0	0	0	0	0	0	0	0	0	0	0	0	0	0	0	0	1	0	0	0	0	0	0	0	0	0	0	0	0	0	0	0	0	0
0	0	0	0	0	0	0	0	0	0	0	0	0	0	0	0	0	0	0	0	0	0	0	0	0	0	0	0	0	0	0	0	1	0	0	0	0	0	0	0	0	0	0	0	0	0	0	0	0	0
0	0	0	0	0	0	0	0	0	0	0	0	0	0	0	0	0	0	0	0	0	0	0	0	0	0	0	0	0	0	0	0	1	0	0	0	0	0	0	0	0	0	0	0	0	0	0	0	0	0
0	0	0	0	0	0	0	0	0	0	0	0	0	0	0	0	0	0	0	0	0	0	0	0	0	0	0	0	0	0	0	0	1	0	0	0	0	0	0	0	0	0	0	0	0	0	0	0	0	0
0	0	0	0	0	0	0	0	0	0	0	0	0	0	0	0	0	0	0	0	0	0	0	0	0	0	0	0	0	0	0	0	1	0	0	0	0	0	0	0	0	0	0	0	0	0	0	0	0	0
0	0	0	0	0	0	0	0	0	0	0	0	0	0	0	0	0	0	0	0	0	0	0	0	0	0	0	0	0	0	0	0	1	0	0	0	0	0	0	0	0	0	0	0	0	0	0	0	0	0
0	0	0	0	0	0	0	0	0	0	1	0	0	0	0	0	0	0	0	0	0	0	0	0	0	0	0	0	0	0	0	0	0	0	0	0	0	0	1	0	0	0	0	0	0	0	0	0	0	0
0	0	0	0	0	0	0	0	0	0	1	0	0	0	0	0	0	0	0	0	0	0	0	0	0	0	0	0	0	0	0	0	0	0	0	0	0	0	1	0	0	0	0	0	0	0	0	0	0	0
0	0	0	0	0	0	0	0	0	0	1	0	0	0	0	0	0	0	0	0	0	0	0	0	0	0	0	0	0	0	0	0	0	0	0	0	0	0	1	0	0	0	0	0	0	0	0	0	0	0
0	0	0	0	0	0	0	0	0	0	1	0	0	0	0	0	0	0	0	0	0	0	0	0	0	0	0	0	0	0	0	0	0	0	0	0	0	0	1	0	0	0	0	0	0	0	0	0	0	0
0	0	0	0	0	0	0	0	0	0	1	0	0	0	0	0	0	0	0	0	0	0	0	0	0	0	0	0	0	0	0	0	0	0	0	0	0	0	1	0	0	0	0	0	0	0	0	0	0	0
0	0	0	0	0	0	0	0	0	0	1	0	0	0	0	0	0	0	0	0	0	0	0	0	0	0	0	0	0	0	0	0	0	0	0	0	0	0	1	0	0	0	0	0	0	0	0	0	0	0
0	0	0	0	0	0	0	0	0	0	1	0	0	0	0	0	0	0	0	0	0	0	0	0	0	0	0	0	0	0	0	0	0	0	0	0	0	0	1	0	0	0	0	0	0	0	0	0	0	0
0	0	0	0	0	0	0	0	0	0	1	0	0	0	0	0	0	0	0	0	0	0	0	0	0	0	0	0	0	0	0	0	0	0	0	0	1	0	0	0	0	0	0	0	0	0	0	0	0	0
0	0	0	0	0	0	0	0	0	0	1	0	0	0	0	0	0	0	0	0	0	0	0	0	0	0	0	0	0	0	0	0	0	0	0	0	1	0	0	0	0	0	0	0	0	0	0	0	0	0
0	0	0	0	0	0	0	0	0	0	1	0	0	0	0	0	0	0	0	0	0	0	0	0	0	0	0	0	0	0	0	0	0	0	0	0	1	0	0	0	0	0	0	0	0	0	0	0	0	0
0	0	0	0	0	0	0	0	0	0	1	0	0	0	0	0	0	0	0	0	0	0	0	0	0	0	0	0	0	0	0	0	0	0	0	0	1	0	0	0	0	0	0	0	0	0	0	0	0	0
0	0	0	0	0	0	0	0	0	0	1	0	0	0	0	0	0	0	0	0	0	0	0	0	0	0	0	0	0	0	0	0	0	0	0	0	1	0	0	0	0	0	0	0	0	0	0	0	0	0
0	0	0	0	0	0	0	0	0	0	1	0	0	0	0	0	0	0	0	0	0	0	0	0	0	0	0	0	0	0	0	0	0	0	0	0	1	0	0	0	0	0	0	0	0	0	0	0	0	0
0	0	0	0	0	0	0	0	0	0	0	0	0	0	0	0	0	0	0	0	0	0	0	0	0	0	0	0	0	0	0	0	0	1	0	0	0	0	0	0	0	0	0	0	0	0	0	0	0	0
0	0	0	0	0	0	0	0	0	0	0	0	0	0	0	0	0	0	0	0	0	0	0	0	0	0	0	0	0	0	0	0	0	1	0	0	0	0	0	0	0	0	0	0	0	0	0	0	0	0
0	0	0	0	0	0	0	0	0	0	0	0	0	0	0	0	0	0	0	0	0	0	0	0	0	0	0	0	0	0	0	1	0	0	0	0	0	0	0	0	0	0	0	0	0	0	0	0	0	0
0	0	0	0	0	0	0	0	0	0	0	0	0	0	0	0	0	0	0	0	0	0	0	0	0	0	0	0	0	0	0	1	0	0	0	0	0	0	0	0	0	0	0	0	0	0	0	0	0	0
0	0	0	0	0	0	0	0	0	0	0	0	0	0	0	0	0	0	0	0	0	0	0	0	0	0	0	0	0	0	0	0	1	0	0	0	0	0	0	0	0	0	0	0	0	0	0	0	0	0
0	0	0	0	0	0	0	0	0	0	0	0	0	0	0	0	0	0	0	0	0	0	0	0	0	0	0	0	0	0	0	0	1	0	0	0	0	0	0	0	0	0	0	0	0	0	0	0	0	0
0	0	0	0	0	0	0	0	0	1	0	0	0	0	0	0	0	0	0	0	0	0	0	0	0	0	0	0	0	0	0	0	0	0	0	0	0	0	1	0	0	0	0	0	0	0	0	0	0	0
0	0	0	0	0	0	0	0	0	1	0	0	0	0	0	0	0	0	0	0	0	0	0	0	0	0	0	0	0	0	0	0	0	0	0	0	0	0	1	0	0	0	0	0	0	0	0	0	0	0
0	0	0	0	0	0	0	0	0	1	0	0	0	0	0	0	0	0	0	0	0	0	0	0	0	0	0	0	0	0	0	0	0	0	0	0	0	0	1	0	0	0	0	0	0	0	0	0	0	0
0	0	0	0	0	0	0	0	0	1	0	0	0	0	0	0	0	0	0	0	0	0	0	0	0	0	0	0	0	0	0	0	0	0	0	0	0	0	1	0	0	0	0	0	0	0	0	0	0	0
0	0	0	0	0	0	0	0	0	1	0	0	0	0	0	0	0	0	0	0	0	0	0	0	0	0	0	0	0	0	0	0	0	0	0	0	0	0	1	0	0	0	0	0	0	0	0	0	0	0
0	0	0	0	0	0	0	0	0	1	0	0	0	0	0	0	0	0	0	0	0	0	0	0	0	0	0	0	0	0	0	0	0	0	0	0	0	0	1	0	0	0	0	0	0	0	0	0	0	0
0	0	0	0	0	0	0	0	0	1	0	0	0	0	0	0	0	0	0	0	0	0	0	0	0	0	0	0	0	0	0	0	0	0	0	0	0	0	1	0	0	0	0	0	0	0	0	0	0	0
0	0	0	0	0	0	0	0	0	1	0	0	0	0	0	0	0	0	0	0	0	0	0	0	0	0	0	0	0	0	0	0	0	0	0	0	0	1	0	0	0	0	0	0	0	0	0	0	0	0
0	0	0	0	0	0	0	0	0	1	0	0	0	0	0	0	0	0	0	0	0	0	0	0	0	0	0	0	0	0	0	0	0	0	0	0	0	1	0	0	0	0	0	0	0	0	0	0	0	0
0	0	0	0	0	0	0	0	0	1	0	0	0	0	0	0	0	0	0	0	0	0	0	0	0	0	0	0	0	0	0	0	0	0	0	0	0	1	0	0	0	0	0	0	0	0	0	0	0	0
0	0	0	0	0	0	0	0	0	1	0	0	0	0	0	0	0	0	0	0	0	0	0	0	0	0	0	0	0	0	0	0	0	0	0	0	0	1	0	0	0	0	0	0	0	0	0	0	0	0
0	0	0	0	0	0	0	0	0	1	0	0	0	0	0	0	0	0	0	0	0	0	0	0	0	0	0	0	0	0	0	0	0	0	0	0	0	1	0	0	0	0	0	0	0	0	0	0	0	0
0	0	0	0	0	0	0	0	0	1	0	0	0	0	0	0	0	0	0	0	0	0	0	0	0	0	0	0	0	0	0	0	0	0	0	0	0	1	0	0	0	0	0	0	0	0	0	0	0	0
0	0	0	0	0	0	0	0	0	1	0	0	0	0	0	0	0	0	0	0	0	0	0	0	0	0	0	0	0	0	0	0	0	0	0	0	0	1	0	0	0	0	0	0	0	0	0	0	0	0
0	0	0	0	0	0	0	0	0	1	0	0	0	0	0	0	0	0	0	0	0	0	0	0	0	0	0	0	0	0	0	0	0	0	0	0	0	1	0	0	0	0	0	0	0	0	0	0	0	0
0	0	0	0	0	0	0	1	0	0	0	0	0	0	0	0	0	0	0	0	0	0	0	0	0	0	0	0	0	0	0	0	1	0	0	0	0	0	0	0	0	0	0	0	0	0	0	0	0	0
0	0	0	0	0	0	0	1	0	0	0	0	0	0	0	0	0	0	0	0	0	0	0	0	0	0	0	0	0	0	0	0	1	0	0	0	0	0	0	0	0	0	0	0	0	0	0	0	0	0
0	0	0	0	0	0	0	1	0	0	0	0	0	0	0	0	0	0	0	0	0	0	0	0	0	0	0	0	0	0	0	0	1	0	0	0	0	0	0	0	0	0	0	0	0	0	0	0	0	0
0	0	0	0	0	0	0	1	0	0	0	0	0	0	0	0	0	0	0	0	0	0	0	0	0	0	0	0	0	0	0	0	1	0	0	0	0	0	0	0	0	0	0	0	0	0	0	0	0	0
0	0	0	0	0	0	0	1	0	0	0	0	0	0	0	0	0	0	0	0	0	0	0	0	0	0	0	0	0	0	0	0	1	0	0	0	0	0	0	0	0	0	0	0	0	0	0	0	0	0
0	0	0	0	0	0	0	1	0	0	0	0	0	0	0	0	0	0	0	0	0	0	0	0	0	0	0	0	0	0	0	0	1	0	0	0	0	0	0	0	0	0	0	0	0	0	0	0	0	0
0	0	0	0	0	0	0	1	0	0	0	0	0	0	0	0	0	0	0	0	0	0	0	0	0	0	0	0	0	0	0	0	1	0	0	0	0	0	0	0	0	0	0	0	0	0	0	0	0	0
0	0	0	0	0	0	0	1	0	0	0	0	0	0	0	0	0	0	0	0	0	0	0	0	0	0	0	0	0	0	0	0	1	0	0	0	0	0	0	0	0	0	0	0	0	0	0	0	0	0
0	0	0	0	0	0	0	1	0	0	0	0	0	0	0	0	0	0	0	0	0	0	0	0	0	0	0	0	0	0	0	0	0	0	1	0	0	0	0	0	0	0	0	0	0	0	0	0	0	0
0	0	0	0	0	0	0	1	0	0	0	0	0	0	0	0	0	0	0	0	0	0	0	0	0	0	0	0	0	0	0	0	0	0	1	0	0	0	0	0	0	0	0	0	0	0	0	0	0	0
0	0	0	0	0	0	0	1	0	0	0	0	0	0	0	0	0	0	0	0	0	0	0	0	0	0	0	0	0	0	0	0	0	0	1	0	0	0	0	0	0	0	0	0	0	0	0	0	0	0
0	0	0	0	0	0	0	1	0	0	0	0	0	0	0	0	0	0	0	0	0	0	0	0	0	0	0	0	0	0	0	0	0	0	1	0	0	0	0	0	0	0	0	0	0	0	0	0	0	0
0	0	0	0	0	0	0	1	0	0	0	0	0	0	0	0	0	0	0	0	0	0	0	0	0	0	0	0	0	0	0	0	0	0	1	0	0	0	0	0	0	0	0	0	0	0	0	0	0	0
0	0	0	0	0	0	1	0	0	0	0	0	0	0	0	0	0	0	0	0	0	0	0	0	0	0	0	0	0	0	0	0	1	0	0	0	0	0	0	0	0	0	0	0	0	0	0	0	0	0
0	0	0	0	0	0	1	0	0	0	0	0	0	0	0	0	0	0	0	0	0	0	0	0	0	0	0	0	0	0	0	0	1	0	0	0	0	0	0	0	0	0	0	0	0	0	0	0	0	0
0	0	0	0	0	0	1	0	0	0	0	0	0	0	0	0	0	0	0	0	0	0	0	0	0	0	0	0	0	0	0	0	1	0	0	0	0	0	0	0	0	0	0	0	0	0	0	0	0	0
0	0	0	0	0	0	1	0	0	0	0	0	0	0	0	0	0	0	0	0	0	0	0	0	0	0	0	0	0	0	0	0	1	0	0	0	0	0	0	0	0	0	0	0	0	0	0	0	0	0
0	0	0	0	0	0	1	0	0	0	0	0	0	0	0	0	0	0	0	0	0	0	0	0	0	0	0	0	0	0	0	0	1	0	0	0	0	0	0	0	0	0	0	0	0	0	0	0	0	0
0	0	0	0	0	0	1	0	0	0	0	0	0	0	0	0	0	0	0	0	0	0	0	0	0	0	0	0	0	0	0	0	1	0	0	0	0	0	0	0	0	0	0	0	0	0	0	0	0	0
0	0	0	0	0	0	1	0	0	0	0	0	0	0	0	0	0	0	0	0	0	0	0	0	0	0	0	0	0	0	0	0	1	0	0	0	0	0	0	0	0	0	0	0	0	0	0	0	0	0
0	0	0	0	0	0	1	0	0	0	0	0	0	0	0	0	0	0	0	0	0	0	0	0	0	0	0	0	0	0	0	0	1	0	0	0	0	0	0	0	0	0	0	0	0	0	0	0	0	0
0	0	0	0	0	0	1	0	0	0	0	0	0	0	0	0	0	0	0	0	0	0	0	0	0	0	0	0	0	0	0	0	1	0	0	0	0	0	0	0	0	0	0	0	0	0	0	0	0	0
0	0	0	0	0	0	1	0	0	0	0	0	0	0	0	0	0	0	0	0	0	0	0	0	0	0	0	0	0	0	0	0	1	0	0	0	0	0	0	0	0	0	0	0	0	0	0	0	0	0
0	0	0	0	0	0	1	0	0	0	0	0	0	0	0	0	0	0	0	0	0	0	0	0	0	0	0	0	0	0	0	0	1	0	0	0	0	0	0	0	0	0	0	0	0	0	0	0	0	0
0	0	0	0	0	0	1	0	0	0	0	0	0	0	0	0	0	0	0	0	0	0	0	0	0	0	0	0	0	0	0	0	1	0	0	0	0	0	0	0	0	0	0	0	0	0	0	0	0	0
0	0	0	0	0	0	1	0	0	0	0	0	0	0	0	0	0	0	0	0	0	0	0	0	0	0	0	0	0	0	0	0	1	0	0	0	0	0	0	0	0	0	0	0	0	0	0	0	0	0
0	0	0	0	0	0	1	0	0	0	0	0	0	0	0	0	0	0	0	0	0	0	0	0	0	0	0	0	0	0	0	0	1	0	0	0	0	0	0	0	0	0	0	0	0	0	0	0	0	0
0	0	0	0	0	0	1	0	0	0	0	0	0	0	0	0	0	0	0	0	0	0	0	0	0	0	0	0	0	0	0	0	0	0	0	1	0	0	0	0	0	0	0	0	0	0	0	0	0	0
0	0	0	0	0	0	1	0	0	0	0	0	0	0	0	0	0	0	0	0	0	0	0	0	0	0	0	0	0	0	0	0	0	0	0	1	0	0	0	0	0	0	0	0	0	0	0	0	0	0
0	0	0	0	0	0	1	0	0	0	0	0	0	0	0	0	0	0	0	0	0	0	0	0	0	0	0	0	0	0	0	0	0	0	0	1	0	0	0	0	0	0	0	0	0	0	0	0	0	0
0	0	0	0	0	0	1	0	0	0	0	0	0	0	0	0	0	0	0	0	0	0	0	0	0	0	0	0	0	0	0	0	0	0	0	1	0	0	0	0	0	0	0	0	0	0	0	0	0	0
0	0	0	0	0	0	1	0	0	0	0	0	0	0	0	0	0	0	0	0	0	0	0	0	0	0	0	0	0	0	0	0	0	0	0	1	0	0	0	0	0	0	0	0	0	0	0	0	0	0
0	0	0	0	0	0	1	0	0	0	0	0	0	0	0	0	0	0	0	0	0	0	0	0	0	0	0	0	0	0	0	0	0	0	0	1	0	0	0	0	0	0	0	0	0	0	0	0	0	0
0	0	0	0	0	0	1	0	0	0	0	0	0	0	0	0	0	0	0	0	0	0	0	0	0	0	0	0	0	0	0	0	0	0	0	1	0	0	0	0	0	0	0	0	0	0	0	0	0	0
0	0	0	0	0	0	0	0	0	0	0	0	0	0	0	0	0	0	0	0	0	0	0	0	0	0	0	0	0	1	0	0	0	0	0	0	0	0	0	0	0	0	0	0	0	0	0	0	0	0
0	0	0	0	0	0	0	0	0	0	0	0	0	0	0	0	0	0	0	0	0	0	0	0	0	0	0	0	0	1	0	0	0	0	0	0	0	0	0	0	0	0	0	0	0	0	0	0	0	0
0	0	0	0	0	0	0	0	0	0	0	0	0	0	0	0	0	0	0	0	1	0	0	0	0	0	0	0	0	0	0	0	0	0	0	0	0	0	0	0	0	0	0	0	0	0	0	0	0	0
0	0	0	0	0	0	0	0	0	0	0	0	0	0	0	0	0	0	0	0	1	0	0	0	0	0	0	0	0	0	0	0	0	0	0	0	0	0	0	0	0	0	0	0	0	0	0	0	0	0
0	0	0	0	0	0	0	0	0	0	0	0	0	0	0	0	0	0	0	0	0	0	1	0	0	0	0	0	0	0	0	0	0	0	0	0	0	0	0	0	0	0	0	0	0	0	0	0	0	0
0	0	0	0	0	0	0	0	0	0	0	0	0	0	0	0	0	0	0	0	0	0	1	0	0	0	0	0	0	0	0	0	0	0	0	0	0	0	0	0	0	0	0	0	0	0	0	0	0	0
0	0	0	0	0	0	0	0	0	0	0	0	0	1	0	0	0	0	0	0	0	0	0	0	0	0	0	0	0	0	0	0	0	0	0	0	0	0	0	0	0	0	0	0	0	1	0	0	0	0
0	0	0	0	0	0	0	0	0	0	0	0	0	1	0	0	0	0	0	0	0	0	0	0	0	0	0	0	0	0	0	0	0	0	0	0	0	0	0	0	0	0	0	0	0	1	0	0	0	0
0	0	0	0	0	0	0	0	0	0	0	0	0	1	0	0	0	0	0	0	0	0	0	0	0	0	0	0	0	0	0	0	0	0	0	0	0	0	0	0	0	0	0	0	0	1	0	0	0	0
0	0	0	0	0	0	0	0	0	0	0	0	0	1	0	0	0	0	0	0	0	0	0	0	0	0	0	0	0	0	0	0	0	0	0	0	0	0	0	0	0	0	0	0	1	0	0	0	0	0
0	0	0	0	0	0	0	0	0	0	0	0	0	1	0	0	0	0	0	0	0	0	0	0	0	0	0	0	0	0	0	0	0	0	0	0	0	0	0	0	0	0	0	0	1	0	0	0	0	0
0	0	0	0	0	0	0	0	0	0	0	0	0	1	0	0	0	0	0	0	0	0	0	0	0	0	0	0	0	0	0	0	0	0	0	0	0	0	0	0	0	0	0	0	1	0	0	0	0	0
0	0	0	0	0	0	0	0	0	0	0	0	0	1	0	0	0	0	0	0	0	0	0	0	0	0	0	0	0	0	0	0	0	0	0	0	0	0	0	0	0	0	0	0	1	0	0	0	0	0
0	0	0	0	0	0	0	0	0	0	0	0	0	1	0	0	0	0	0	0	0	0	0	0	0	0	0	0	0	0	0	0	0	0	0	0	0	0	0	0	0	0	0	0	1	0	0	0	0	0
0	0	0	0	0	0	0	0	0	0	0	0	0	1	0	0	0	0	0	0	0	0	0	0	0	0	0	0	0	0	0	0	0	0	0	0	0	0	0	0	0	0	0	0	0	0	1	0	0	0
0	0	0	0	0	0	0	0	0	0	0	0	0	1	0	0	0	0	0	0	0	0	0	0	0	0	0	0	0	0	0	0	0	0	0	0	0	0	0	0	0	0	0	0	0	0	1	0	0	0
0	0	0	0	0	0	0	0	0	0	0	0	0	1	0	0	0	0	0	0	0	0	0	0	0	0	0	0	0	0	0	0	0	0	0	0	0	0	0	0	0	0	0	0	0	0	1	0	0	0
0	0	0	0	0	0	0	0	0	0	0	0	0	1	0	0	0	0	0	0	0	0	0	0	0	0	0	0	0	0	0	0	0	0	0	0	0	0	0	0	0	0	0	0	0	0	1	0	0	0
0	0	0	0	0	0	0	0	0	0	0	0	0	1	0	0	0	0	0	0	0	0	0	0	0	0	0	0	0	0	0	0	0	0	0	0	0	0	0	0	0	0	0	0	0	0	1	0	0	0
0	0	0	0	0	0	0	0	0	0	0	0	0	1	0	0	0	0	0	0	0	0	0	0	0	0	0	0	0	0	0	0	0	0	0	0	0	0	0	0	0	0	0	0	0	0	1	0	0	0
0	0	0	0	0	0	0	0	0	0	0	0	0	1	0	0	0	0	0	0	0	0	0	0	0	0	0	0	0	0	0	0	0	0	0	0	0	0	0	0	0	0	0	0	0	0	1	0	0	0
0	0	0	0	0	0	0	0	0	0	0	0	0	1	0	0	0	0	0	0	0	0	0	0	0	0	0	0	0	0	0	0	0	0	0	0	0	0	0	0	0	0	0	0	0	0	1	0	0	0
0	0	0	0	0	0	0	0	0	0	0	0	0	1	0	0	0	0	0	0	0	0	0	0	0	0	0	0	0	0	0	0	0	0	0	0	0	0	0	0	0	0	0	0	0	1	0	0	0	0
0	0	0	0	0	0	0	0	0	0	0	0	0	1	0	0	0	0	0	0	0	0	0	0	0	0	0	0	0	0	0	0	0	0	0	0	0	0	0	0	0	0	0	0	0	1	0	0	0	0
0	0	0	0	0	0	0	0	0	0	0	0	0	1	0	0	0	0	0	0	0	0	0	0	0	0	0	0	0	0	0	0	0	0	0	0	0	0	0	0	0	0	0	0	0	1	0	0	0	0
0	0	0	0	0	0	0	0	0	0	0	0	0	1	0	0	0	0	0	0	0	0	0	0	0	0	0	0	0	0	0	0	0	0	0	0	0	0	0	0	0	0	0	0	0	1	0	0	0	0
0	0	0	0	0	0	0	0	0	0	0	0	0	1	0	0	0	0	0	0	0	0	0	0	0	0	0	0	0	0	0	0	0	0	0	0	0	0	0	0	0	0	0	0	0	1	0	0	0	0
0	0	0	0	0	0	0	0	0	0	0	0	0	1	0	0	0	0	0	0	0	0	0	0	0	0	0	0	0	0	0	0	0	0	0	0	0	0	0	0	0	0	0	0	0	1	0	0	0	0
0	0	0	0	0	0	0	0	0	0	0	0	0	1	0	0	0	0	0	0	0	0	0	0	0	0	0	0	0	0	0	0	0	0	0	0	0	0	0	0	0	0	0	0	0	1	0	0	0	0
0	0	0	0	0	0	0	0	0	0	0	0	0	1	0	0	0	0	0	0	0	0	0	0	0	0	0	0	0	0	0	0	0	0	0	0	0	0	0	0	0	0	0	0	0	1	0	0	0	0
0	0	0	0	0	0	0	0	0	0	0	0	0	1	0	0	0	0	0	0	0	0	0	0	0	0	0	0	0	0	0	0	0	0	0	0	0	0	0	0	0	0	0	0	0	1	0	0	0	0
0	0	0	0	0	0	0	0	0	0	0	0	0	1	0	0	0	0	0	0	0	0	0	0	0	0	0	0	0	0	0	0	0	0	0	0	0	0	0	0	0	0	0	0	0	1	0	0	0	0
0	0	0	0	0	0	0	0	0	0	0	0	0	0	0	0	0	0	0	0	1	0	0	0	0	0	0	0	0	0	0	0	0	0	0	0	0	0	0	0	0	0	0	0	0	0	0	0	0	0
0	0	0	0	0	0	0	0	0	0	0	0	0	0	0	0	0	0	0	0	1	0	0	0	0	0	0	0	0	0	0	0	0	0	0	0	0	0	0	0	0	0	0	0	0	0	0	0	0	0
0	0	0	0	0	0	0	0	0	0	0	0	0	0	0	0	0	0	0	0	1	0	0	0	0	0	0	0	0	0	0	0	0	0	0	0	0	0	0	0	0	0	0	0	0	0	0	0	0	0
0	0	0	0	0	0	0	0	0	0	0	0	0	0	0	0	0	0	0	0	1	0	0	0	0	0	0	0	0	0	0	0	0	0	0	0	0	0	0	0	0	0	0	0	0	0	0	0	0	0
0	0	0	0	0	0	0	0	0	0	0	0	0	0	0	0	0	0	0	0	1	0	0	0	0	0	0	0	0	0	0	0	0	0	0	0	0	0	0	0	0	0	0	0	0	0	0	0	0	0
0	0	0	0	0	0	0	0	0	0	0	0	0	0	0	0	0	0	0	0	1	0	0	0	0	0	0	0	0	0	0	0	0	0	0	0	0	0	0	0	0	0	0	0	0	0	0	0	0	0
0	0	0	0	0	0	0	0	0	0	0	0	0	0	0	0	0	0	0	0	1	0	0	0	0	0	0	0	0	0	0	0	0	0	0	0	0	0	0	0	0	0	0	0	0	0	0	0	0	0
0	0	0	0	0	0	0	0	0	0	0	0	0	0	0	0	0	0	0	0	0	0	0	0	1	0	0	0	0	0	0	0	0	0	0	0	0	0	0	0	0	0	0	0	0	0	0	0	0	0
0	0	0	0	0	0	0	0	0	0	0	0	0	0	0	0	0	0	0	0	0	0	0	0	1	0	0	0	0	0	0	0	0	0	0	0	0	0	0	0	0	0	0	0	0	0	0	0	0	0
0	0	0	0	0	0	0	0	0	0	0	0	0	0	0	0	0	0	0	0	0	0	0	0	1	0	0	0	0	0	0	0	0	0	0	0	0	0	0	0	0	0	0	0	0	0	0	0	0	0
0	0	0	0	0	0	0	0	0	0	0	0	0	0	0	0	0	0	0	0	0	0	0	0	1	0	0	0	0	0	0	0	0	0	0	0	0	0	0	0	0	0	0	0	0	0	0	0	0	0
0	0	0	0	0	0	0	0	0	0	0	0	0	0	0	0	0	0	0	0	0	0	0	0	1	0	0	0	0	0	0	0	0	0	0	0	0	0	0	0	0	0	0	0	0	0	0	0	0	0
0	0	0	0	0	0	0	0	0	0	0	0	0	0	0	0	0	0	0	0	0	0	0	0	1	0	0	0	0	0	0	0	0	0	0	0	0	0	0	0	0	0	0	0	0	0	0	0	0	0
0	0	0	0	0	0	0	0	0	0	0	0	0	0	1	0	0	0	0	0	0	0	0	0	0	0	0	0	0	0	0	0	0	0	0	0	0	0	0	0	0	0	0	0	0	0	0	0	0	0
0	0	0	0	0	0	0	0	0	0	0	0	0	0	1	0	0	0	0	0	0	0	0	0	0	0	0	0	0	0	0	0	0	0	0	0	0	0	0	0	0	0	0	0	0	0	0	0	0	0
0	0	0	0	1	0	0	0	0	0	0	0	0	0	0	0	0	0	0	0	0	0	0	0	0	0	0	0	0	0	0	0	0	0	0	0	1	0	0	0	0	0	0	0	0	0	0	0	0	0
0	0	0	0	1	0	0	0	0	0	0	0	0	0	0	0	0	0	0	0	0	0	0	0	0	0	0	0	0	0	0	0	0	0	0	0	1	0	0	0	0	0	0	0	0	0	0	0	0	0
0	0	1	0	0	0	0	0	0	0	0	0	0	0	0	0	0	0	0	0	0	0	0	0	0	0	0	0	0	0	0	0	0	0	0	0	0	1	0	0	0	0	0	0	0	0	0	0	0	0
0	0	1	0	0	0	0	0	0	0	0	0	0	0	0	0	0	0	0	0	0	0	0	0	0	0	0	0	0	0	0	0	0	0	0	0	0	1	0	0	0	0	0	0	0	0	0	0	0	0
0	0	1	0	0	0	0	0	0	0	0	0	0	0	0	0	0	0	0	0	0	0	0	0	0	0	0	0	0	0	0	0	0	0	0	0	0	0	0	0	0	0	0	1	0	0	0	0	0	0
1	0	0	0	0	0	0	0	0	0	0	0	0	0	0	0	0	0	0	0	0	0	0	0	0	0	0	0	0	0	0	0	0	0	0	0	0	0	0	0	0	0	0	0	0	0	0	0	0	0
1	0	0	0	0	0	0	0	0	0	0	0	0	0	0	0	0	0	0	0	0	0	0	0	0	0	0	0	0	0	0	0	0	0	0	0	0	0	0	0	0	0	0	0	0	0	0	0	0	0
1	0	0	0	0	0	0	0	0	0	0	0	0	0	0	0	0	0	0	0	0	0	0	0	0	0	0	0	0	0	0	0	0	0	0	0	0	0	0	0	0	0	0	0	0	0	0	0	0	0
0	0	0	0	0	0	0	0	0	0	0	0	0	0	0	0	0	0	0	0	0	0	0	0	0	0	0	0	0	0	0	0	0	0	0	0	0	0	0	0	0	0	0	0	0	0	0	0	0	0
0	0	0	0	0	0	0	0	0	0	0	0	0	0	0	0	0	0	0	0	0	0	0	0	0	0	0	0	0	0	0	0	0	0	0	0	0	0	0	0	0	0	0	0	0	0	0	0	0	0
0	0	0	0	0	0	0	0	0	0	0	0	0	0	0	0	0	0	0	0	0	0	0	0	0	0	0	0	0	0	0	0	0	0	0	0	0	0	0	0	0	0	0	0	0	0	0	0	0	0
0	0	0	0	0	0	0	0	0	0	0	0	0	0	0	0	0	0	0	0	0	0	0	0	0	0	0	0	0	0	0	0	0	0	0	0	0	0	0	0	0	0	0	0	0	0	0	0	0	0
0	0	0	0	0	0	0	0	0	0	0	0	0	0	0	0	0	0	0	0	0	0	0	0	0	0	0	0	0	0	0	0	0	0	0	0	0	0	0	0	0	0	0	0	0	0	0	0	0	0
0	0	0	0	0	0	0	0	0	0	0	0	0	0	0	0	0	0	0	0	0	0	0	0	0	0	0	0	0	0	0	0	0	0	0	0	0	0	0	0	0	0	0	0	0	0	0	0	0	0
0	0	0	0	0	0	0	0	0	0	0	0	0	0	0	0	0	0	0	0	0	0	0	0	0	0	0	0	0	0	0	0	0	0	0	0	0	0	0	0	0	0	0	0	0	0	0	0	0	0
0	0	0	0	0	0	0	0	0	0	0	0	0	0	0	0	0	0	0	0	0	0	0	0	0	0	0	0	0	0	0	0	0	0	0	0	0	0	0	0	0	0	0	0	0	0	0	0	0	0
0	0	0	0	0	0	0	0	0	0	0	0	0	0	0	0	0	0	0	0	0	0	0	0	0	0	0	0	0	0	0	0	0	0	0	0	0	0	0	0	0	0	0	0	0	0	0	0	0	0
0	0	0	0	0	0	0	0	0	0	0	0	0	0	0	0	0	0	0	0	0	0	0	0	0	0	0	0	0	0	0	0	0	0	0	0	0	0	0	0	0	0	0	0	0	0	0	0	0	0
0	0	0	0	0	0	0	0	0	0	0	0	0	0	0	0	0	0	0	0	0	0	0	0	0	0	0	0	0	0	0	0	0	0	0	0	0	0	0	0	0	0	0	0	0	0	0	0	0	0
0	0	0	0	0	0	0	0	0	0	0	0	0	0	0	0	0	0	0	0	0	0	0	0	0	0	0	0	0	0	0	0	0	0	0	0	0	0	0	0	0	0	0	0	0	0	0	0	0	0
0	0	0	0	0	0	0	0	0	0	0	0	0	0	0	0	0	0	0	0	0	0	0	0	0	0	0	0	0	0	0	0	0	0	0	0	0	0	0	0	0	0	0	0	0	0	0	0	0	0
0	0	0	0	0	0	0	0	0	0	0	0	0	0	0	0	0	0	0	0	0	0	0	0	0	0	0	0	0	0	0	0	0	0	0	0	0	0	0	0	0	0	0	0	0	0	0	0	0	0
0	0	0	0	0	0	0	0	0	0	0	0	0	0	0	0	0	0	0	0	0	0	0	0	0	0	0	0	0	0	0	0	0	0	0	0	0	0	0	0	0	0	0	0	0	0	0	0	0	0
0	0	0	0	0	0	0	0	0	0	0	0	0	1	0	0	0	0	0	0	0	0	0	0	0	0	0	0	0	0	0	0	0	0	0	0	0	0	0	0	0	0	0	0	0	0	0	0	0	0
0	0	0	0	0	0	0	0	0	0	0	0	0	1	0	0	0	0	0	0	0	0	0	0	0	0	0	0	0	0	0	0	0	0	0	0	0	0	0	0	0	0	0	0	0	0	0	0	0	0
0	0	0	0	0	0	0	0	0	0	0	0	0	1	0	0	0	0	0	0	0	0	0	0	0	0	0	0	0	0	0	0	0	0	0	0	0	0	0	0	0	0	0	0	0	0	0	0	0	0
0	0	0	0	0	0	0	0	0	0	0	0	0	1	0	0	0	0	0	0	0	0	0	0	0	0	0	0	0	0	0	0	0	0	0	0	0	0	0	0	0	0	0	0	0	0	0	0	0	0
0	0	0	0	0	0	0	0	0	0	0	0	0	1	0	0	0	0	0	0	0	0	0	0	0	0	0	0	0	0	0	0	0	0	0	0	0	0	0	0	0	0	0	0	0	0	0	0	0	0
0	0	0	0	0	0	0	0	0	0	0	0	0	1	0	0	0	0	0	0	0	0	0	0	0	0	0	0	0	0	0	0	0	0	0	0	0	0	0	0	0	0	0	0	0	0	0	0	0	0
0	0	0	0	0	0	0	0	0	0	0	0	0	0	0	1	0	0	0	0	0	0	0	0	0	0	0	0	0	0	0	0	0	0	0	0	0	0	0	0	0	0	0	0	0	0	0	0	0	1
0	0	0	0	0	0	0	0	0	0	0	0	0	0	0	1	0	0	0	0	0	0	0	0	0	0	0	0	0	0	0	0	0	0	0	0	0	0	0	0	0	0	0	0	0	0	0	0	0	1
0	0	0	0	0	0	0	0	0	0	0	0	0	1	0	0	0	0	0	0	0	0	0	0	0	0	0	0	0	0	0	0	0	0	0	0	0	0	0	0	0	0	0	0	0	0	0	0	0	0
0	0	0	0	0	0	0	0	0	0	0	0	0	1	0	0	0	0	0	0	0	0	0	0	0	0	0	0	0	0	0	0	0	0	0	0	0	0	0	0	0	0	0	0	0	0	0	0	0	0
0	0	0	0	0	0	0	0	0	0	0	0	0	1	0	0	0	0	0	0	0	0	0	0	0	0	0	0	0	0	0	0	0	0	0	0	0	0	0	0	0	0	0	0	0	0	0	0	0	0
0	0	0	0	0	0	0	0	0	0	0	0	0	1	0	0	0	0	0	0	0	0	0	0	0	0	0	0	0	0	0	0	0	0	0	0	0	0	0	0	0	0	0	0	0	0	0	0	0	0
0	0	0	0	0	0	0	0	0	0	0	0	0	1	0	0	0	0	0	0	0	0	0	0	0	0	0	0	0	0	0	0	0	0	0	0	0	0	0	0	0	0	0	0	0	0	0	0	0	0
0	0	0	0	0	0	0	0	0	0	0	0	0	1	0	0	0	0	0	0	0	0	0	0	0	0	0	0	0	0	0	0	0	0	0	0	0	0	0	0	0	0	0	0	0	0	0	0	0	0
0	0	0	0	0	0	0	0	0	0	0	0	0	1	0	0	0	0	0	0	0	0	0	0	0	0	0	0	0	0	0	0	0	0	0	0	0	0	0	0	0	0	0	0	0	0	0	0	0	0
0	0	0	0	0	0	0	0	0	0	0	0	0	1	0	0	0	0	0	0	0	0	0	0	0	0	0	0	0	0	0	0	0	0	0	0	0	0	0	0	0	0	0	0	0	0	0	0	0	0
0	0	0	0	0	0	0	0	0	0	0	0	0	1	0	0	0	0	0	0	0	0	0	0	0	0	0	0	0	0	0	0	0	0	0	0	0	0	0	0	0	0	0	0	0	0	0	0	0	0
0	0	1	0	0	0	0	0	0	0	0	0	0	0	0	0	0	0	0	0	0	0	0	0	0	0	0	0	0	0	1	0	0	0	0	0	0	0	0	0	0	0	0	0	0	0	0	0	0	0
0	0	1	0	0	0	0	0	0	0	0	0	0	0	0	0	0	0	0	0	0	0	0	0	0	0	0	0	0	0	1	0	0	0	0	0	0	0	0	0	0	0	0	0	0	0	0	0	0	0
0	0	1	0	0	0	0	0	0	0	0	0	0	0	0	0	0	0	0	0	0	0	0	0	0	0	0	0	0	0	1	0	0	0	0	0	0	0	0	0	0	0	0	0	0	0	0	0	0	0
0	0	1	0	0	0	0	0	0	0	0	0	0	0	0	0	0	0	0	0	0	0	0	0	0	0	0	0	0	0	1	0	0	0	0	0	0	0	0	0	0	0	0	0	0	0	0	0	0	0
0	0	0	0	0	0	0	0	0	0	0	0	0	0	0	0	0	0	0	0	0	0	0	0	0	0	0	0	0	0	1	0	0	0	0	0	0	0	0	0	0	0	0	0	0	0	0	0	0	0
0	0	0	0	0	0	0	0	0	0	0	0	0	0	0	0	0	0	0	0	0	0	0	0	0	0	0	0	0	0	1	0	0	0	0	0	0	0	0	0	0	0	0	0	0	0	0	0	0	0
0	0	0	0	0	0	0	0	0	0	0	0	0	0	0	0	0	0	0	0	0	0	0	0	0	0	0	0	0	0	1	0	0	0	0	0	0	0	0	0	0	0	0	0	0	0	0	0	0	0
0	0	0	0	0	0	0	0	0	0	0	0	0	0	0	0	0	0	0	0	0	0	0	0	0	0	0	0	0	0	1	0	0	0	0	0	0	0	0	0	0	0	0	0	0	0	0	0	0	0
0	0	1	0	0	0	0	0	0	0	0	0	0	0	0	0	0	0	0	0	0	0	0	0	0	0	0	0	0	0	1	0	0	0	0	0	0	0	0	0	0	0	0	0	0	0	0	0	0	0
0	0	1	0	0	0	0	0	0	0	0	0	0	0	0	0	0	0	0	0	0	0	0	0	0	0	0	0	0	0	1	0	0	0	0	0	0	0	0	0	0	0	0	0	0	0	0	0	0	0
0	0	1	0	0	0	0	0	0	0	0	0	0	0	0	0	0	0	0	0	0	0	0	0	0	0	0	0	0	0	1	0	0	0	0	0	0	0	0	0	0	0	0	0	0	0	0	0	0	0
0	0	1	0	0	0	0	0	0	0	0	0	0	0	0	0	0	0	0	0	0	0	0	0	0	0	0	0	0	0	1	0	0	0	0	0	0	0	0	0	0	0	0	0	0	0	0	0	0	0
0	0	0	0	0	0	0	0	0	0	0	0	0	0	0	0	0	0	0	0	0	0	0	0	0	0	0	0	0	0	1	0	0	0	0	0	0	0	0	0	0	0	0	0	0	0	0	0	0	0
0	0	0	0	0	0	0	0	0	0	0	0	0	0	0	0	0	0	0	0	0	0	0	0	0	0	0	0	0	0	1	0	0	0	0	0	0	0	0	0	0	0	0	0	0	0	0	0	0	0
0	0	0	0	0	0	0	0	0	0	0	0	0	0	0	0	0	0	0	0	0	0	0	0	0	0	0	0	0	0	1	0	0	0	0	0	0	0	0	0	0	0	0	0	0	0	0	0	0	0
0	0	0	0	0	0	0	0	0	0	0	0	0	0	0	0	0	0	0	0	0	0	0	0	0	0	0	0	0	0	1	0	0	0	0	0	0	0	0	0	0	0	0	0	0	0	0	0	0	0
0	0	0	0	0	0	0	0	0	0	0	0	0	0	0	0	0	0	0	0	0	0	0	0	0	0	0	0	0	0	1	0	0	0	0	0	0	0	0	0	0	0	0	0	0	0	0	0	0	0
0	0	0	0	0	0	0	0	0	0	0	0	0	0	0	0	0	0	0	0	0	0	0	0	0	0	0	0	0	0	1	0	0	0	0	0	0	0	0	0	0	0	0	0	0	0	0	0	0	0
0	0	0	0	0	0	0	0	0	0	0	0	0	0	0	0	0	0	0	0	0	0	0	0	0	0	0	0	0	0	1	0	0	0	0	0	0	0	0	0	0	0	0	0	0	0	0	0	0	0
0	0	0	0	0	0	0	0	0	0	0	0	0	0	0	0	0	0	0	0	0	0	0	0	0	0	0	0	0	0	1	0	0	0	0	0	0	0	0	0	0	0	0	0	0	0	0	0	0	0
0	0	0	0	0	0	0	0	0	0	0	0	0	0	0	0	0	0	0	0	0	0	0	0	0	0	0	0	0	0	1	0	0	0	0	0	0	0	0	0	0	0	0	0	0	0	0	0	0	0
0	0	0	0	0	0	0	0	0	0	0	0	0	0	0	0	0	0	0	0	0	0	0	0	0	0	0	0	0	0	1	0	0	0	0	0	0	0	0	0	0	0	0	0	0	0	0	0	0	0
0	0	0	0	0	0	0	0	0	0	0	0	0	0	0	0	0	0	0	0	0	0	0	0	0	0	1	0	0	0	0	0	0	0	0	0	0	0	0	0	0	0	0	0	0	0	0	0	0	0
0	0	0	0	0	0	0	0	0	0	0	0	0	0	0	0	0	0	0	0	0	0	0	0	0	0	1	0	0	0	0	0	0	0	0	0	0	0	0	0	0	0	0	0	0	0	0	0	0	0
0	0	0	0	0	0	0	0	0	0	1	0	0	0	0	0	0	0	0	0	0	0	0	0	0	0	0	0	0	0	0	0	0	0	0	0	0	0	0	0	0	0	0	0	1	0	0	0	0	0
0	0	0	0	0	0	0	0	0	0	1	0	0	0	0	0	0	0	0	0	0	0	0	0	0	0	0	0	0	0	0	0	0	0	0	0	0	0	0	0	0	0	0	0	1	0	0	0	0	0
0	0	0	0	0	0	0	0	0	0	1	0	0	0	0	0	0	0	0	0	0	0	0	0	0	0	0	0	0	0	0	0	0	0	0	0	0	0	0	0	0	0	0	0	1	0	0	0	0	0
0	0	0	0	0	0	0	0	0	0	1	0	0	0	0	0	0	0	0	0	0	0	0	0	0	0	0	0	0	0	0	0	0	0	0	0	0	0	0	0	0	0	0	0	1	0	0	0	0	0
0	0	0	0	0	0	0	0	0	0	0	0	0	0	0	0	0	0	0	0	1	0	0	0	0	0	0	0	0	0	0	0	0	0	0	0	0	0	0	0	0	0	0	0	0	0	0	0	0	0
0	0	0	0	0	0	0	0	0	0	0	0	0	0	0	0	0	0	0	0	1	0	0	0	0	0	0	0	0	0	0	0	0	0	0	0	0	0	0	0	0	0	0	0	0	0	0	0	0	0
0	0	0	0	0	0	0	0	0	0	0	0	0	0	0	0	0	0	0	0	1	0	0	0	0	0	0	0	0	0	0	0	0	0	0	0	0	0	0	0	0	0	0	0	0	0	0	0	0	0
0	0	0	0	0	0	0	0	0	0	0	0	0	0	0	0	0	0	0	0	1	0	0	0	0	0	0	0	0	0	0	0	0	0	0	0	0	0	0	0	0	0	0	0	0	0	0	0	0	0
0	0	0	0	0	0	0	0	0	0	0	0	0	0	0	0	0	0	0	0	1	0	0	0	0	0	0	0	0	0	0	0	0	0	0	0	0	0	0	0	0	0	0	0	0	0	0	0	0	0
0	0	0	0	0	0	0	0	0	0	0	0	0	0	0	0	0	0	0	0	1	0	0	0	0	0	0	0	0	0	0	0	0	0	0	0	0	0	0	0	0	0	0	0	0	0	0	0	0	0
0	0	0	0	0	0	0	0	0	0	0	0	0	0	0	0	0	0	0	0	1	0	0	0	0	0	0	0	0	0	0	0	0	0	0	0	0	0	0	0	0	0	0	0	0	0	0	0	0	0
0	0	0	0	0	0	0	0	0	0	0	0	0	0	0	0	0	0	0	0	1	0	0	0	0	0	0	0	0	0	0	0	0	0	0	0	0	0	0	0	0	0	0	0	0	0	0	0	0	0
0	0	0	0	0	0	0	0	0	0	0	0	0	0	0	0	0	0	0	0	1	0	0	0	0	0	0	0	0	0	0	0	0	0	0	0	0	0	0	0	0	0	0	0	0	0	0	0	0	0
0	0	0	0	0	0	0	0	0	0	0	0	0	0	0	0	0	0	0	0	1	0	0	0	0	0	0	0	0	0	0	0	0	0	0	0	0	0	0	0	0	0	0	0	0	0	0	0	0	0
0	0	0	0	0	0	0	0	0	0	0	0	0	0	0	0	0	0	0	0	1	0	0	0	0	0	0	0	0	0	0	0	0	0	0	0	0	0	0	0	0	0	0	0	0	0	0	0	0	0
0	0	0	0	0	0	0	0	0	0	0	0	0	0	0	0	0	0	0	0	1	0	0	0	0	0	0	0	0	0	0	0	0	0	0	0	0	0	0	0	0	0	0	0	0	0	0	0	0	0
0	0	0	0	0	0	0	0	0	0	0	0	0	0	0	0	0	0	0	0	1	0	0	0	0	0	0	0	0	0	0	0	0	0	0	0	0	0	0	0	0	0	0	0	0	0	0	0	0	0
0	0	0	0	0	0	0	0	0	0	0	0	0	0	0	0	0	0	0	0	1	0	0	0	0	0	0	0	0	0	0	0	0	0	0	0	0	0	0	0	0	0	0	0	0	0	0	0	0	0
0	0	0	0	0	0	0	0	0	0	0	0	0	0	0	0	0	0	0	0	1	0	0	0	0	0	0	0	0	0	0	0	0	0	0	0	0	0	0	0	0	0	0	0	0	0	0	0	0	0
0	0	0	0	0	0	0	0	0	0	0	0	0	0	0	0	0	0	0	0	1	0	0	0	0	0	0	0	0	0	0	0	0	0	0	0	0	0	0	0	0	0	0	0	0	0	0	0	0	0
0	0	0	0	0	0	0	0	0	0	0	0	0	1	0	0	0	0	0	0	0	0	0	0	0	0	0	0	0	0	0	0	0	0	0	0	0	0	0	0	0	0	0	0	0	1	0	0	0	0
0	0	0	0	0	0	0	0	0	0	0	0	0	1	0	0	0	0	0	0	0	0	0	0	0	0	0	0	0	0	0	0	0	0	0	0	0	0	0	0	0	0	0	0	0	1	0	0	0	0
0	0	0	0	0	0	0	0	0	0	0	0	0	1	0	0	0	0	0	0	0	0	0	0	0	0	0	0	0	0	0	0	0	0	0	0	0	0	0	0	0	0	0	0	0	1	0	0	0	0
0	0	0	0	0	0	0	0	0	0	0	0	0	1	0	0	0	0	0	0	0	0	0	0	0	0	0	0	0	0	0	0	0	0	0	0	0	0	0	0	0	0	0	0	0	1	0	0	0	0
0	0	0	0	0	0	0	0	0	0	0	0	0	0	0	0	0	0	0	0	0	0	0	0	0	0	0	0	0	0	0	0	0	0	0	0	0	0	0	0	0	0	0	0	0	0	0	0	0	0
0	0	0	0	0	0	0	0	0	0	0	0	0	0	0	0	0	0	0	0	0	0	0	0	0	0	0	0	0	0	0	0	0	0	0	0	0	0	0	0	0	0	0	0	0	0	0	0	0	0
0	0	0	0	0	0	0	0	0	0	0	0	0	0	0	0	0	0	0	0	0	0	0	0	0	0	0	0	0	0	0	0	0	0	0	0	0	0	0	0	0	0	0	0	0	0	0	0	0	0
0	0	0	0	0	0	0	0	0	0	0	0	0	0	0	0	0	0	0	0	0	0	0	0	0	0	0	0	0	0	0	0	0	0	0	0	0	0	0	0	0	0	0	0	0	0	0	0	0	0
0	0	0	0	0	0	0	0	0	0	0	0	0	0	0	0	0	0	0	0	0	0	0	0	0	0	0	0	0	0	0	0	0	0	0	0	0	0	0	0	0	0	0	0	0	1	0	0	0	0
0	0	0	0	0	0	0	0	0	0	0	0	0	0	0	0	0	0	0	0	0	0	0	0	0	0	0	0	0	0	0	0	0	0	0	0	0	0	0	0	0	0	0	0	0	1	0	0	0	0
0	0	0	0	0	0	0	0	0	0	0	0	0	0	0	0	0	0	0	0	0	0	0	0	0	0	0	0	0	0	0	0	0	0	0	0	0	0	0	0	0	0	0	0	0	1	0	0	0	0
0	0	0	0	0	0	0	0	0	0	0	0	0	0	0	0	0	0	0	0	0	0	0	0	0	0	0	0	0	0	0	0	0	0	0	0	0	0	0	0	0	0	0	0	0	1	0	0	0	0
0	0	0	0	0	0	0	0	0	0	0	0	0	0	0	0	0	0	0	0	0	0	0	0	0	0	0	0	0	0	0	0	0	0	0	0	0	0	0	0	0	0	0	0	0	1	0	0	0	0
0	0	0	0	0	0	0	0	0	0	0	0	0	0	0	0	0	0	0	0	0	0	0	0	0	0	0	0	0	0	0	0	0	0	0	0	0	0	0	0	0	0	0	0	0	1	0	0	0	0
0	0	0	0	0	0	0	0	0	0	0	0	0	0	0	0	0	0	0	0	0	0	0	0	0	0	0	0	0	0	0	0	0	0	0	0	0	0	0	0	0	0	0	0	0	1	0	0	0	0
0	0	0	0	0	0	0	0	0	0	0	0	0	0	0	0	0	0	0	0	0	0	0	0	0	0	0	0	0	0	0	0	0	0	0	0	0	0	0	0	0	0	0	0	1	0	0	0	0	0
0	0	0	0	0	0	0	0	0	0	0	0	0	0	0	0	0	0	0	0	0	0	0	0	0	0	0	0	0	0	0	0	0	0	0	0	0	0	0	0	0	0	0	0	1	0	0	0	0	0
0	0	0	0	0	0	0	0	0	0	0	0	0	0	0	0	0	0	0	0	0	0	0	0	0	0	0	0	0	0	0	0	0	0	0	0	0	0	0	0	0	0	0	0	1	0	0	0	0	0
0	0	0	0	0	0	0	0	0	0	0	0	0	0	0	0	0	0	0	0	0	0	0	0	0	0	0	0	0	0	0	0	0	0	0	0	0	0	0	0	0	0	0	0	1	0	0	0	0	0
0	0	0	0	0	0	0	0	0	0	0	0	0	0	0	0	0	0	0	0	0	0	0	0	0	0	0	0	0	0	0	0	0	0	0	0	0	0	0	0	0	0	0	0	1	0	0	0	0	0
0	0	0	0	0	0	0	0	0	0	0	0	0	0	0	0	0	0	0	0	0	0	0	0	0	0	0	0	0	0	0	0	0	0	0	0	0	0	0	0	0	0	0	0	0	0	0	0	0	0
0	0	0	0	0	0	0	0	0	0	0	0	0	0	0	0	0	0	0	0	0	0	0	0	0	0	0	0	0	0	0	0	0	0	0	0	0	0	0	0	0	0	0	0	0	0	0	0	0	0
0	0	0	0	0	0	0	0	0	0	0	0	0	0	0	0	0	0	0	0	0	0	0	0	0	0	0	0	0	0	0	0	0	0	0	0	0	0	0	0	0	0	0	0	0	0	0	0	0	0
0	0	0	0	0	0	0	0	0	0	0	0	0	0	0	0	0	0	0	0	0	0	0	0	0	0	0	0	0	0	0	0	0	0	0	0	0	0	0	0	0	0	0	0	0	0	0	0	0	0
0	0	0	0	0	0	0	0	0	0	0	0	0	0	0	0	0	0	0	0	0	0	0	0	0	0	0	0	0	0	0	0	0	0	0	0	0	0	0	0	0	0	0	0	0	0	1	0	0	0
0	0	0	0	0	0	0	0	0	0	0	0	0	0	0	0	0	0	0	0	0	0	0	0	0	0	0	0	0	0	0	0	0	0	0	0	0	0	0	0	0	0	0	0	0	0	1	0	0	0
0	0	0	0	0	0	0	0	0	0	0	0	0	0	0	0	0	0	0	0	0	0	0	0	0	0	0	0	0	0	0	0	0	0	0	0	0	0	0	0	0	0	0	0	0	0	1	0	0	0
0	0	0	0	0	0	0	0	0	0	0	0	0	0	0	0	0	0	0	0	0	0	0	0	0	0	0	0	0	0	0	0	0	0	0	0	0	0	0	0	0	0	0	0	0	0	1	0	0	0
0	0	0	0	0	0	0	0	0	0	0	0	0	0	0	0	0	0	0	0	0	0	0	0	0	0	0	0	0	0	0	0	0	0	0	0	0	0	0	0	0	0	0	0	0	0	0	0	0	0
0	0	0	0	0	0	0	0	0	0	0	0	0	0	0	0	0	0	0	0	0	0	0	0	0	0	0	0	0	0	0	0	0	0	0	0	0	0	0	0	0	0	0	0	0	0	0	0	0	0
0	0	0	0	0	0	0	0	0	0	0	0	0	0	0	0	0	0	0	0	0	0	0	0	0	0	0	0	0	0	0	0	0	0	0	0	0	0	0	0	0	0	0	0	0	0	0	0	0	0
0	0	0	0	0	0	0	0	0	0	0	0	0	0	0	0	0	0	0	0	0	0	0	0	0	0	0	0	0	0	0	0	0	0	0	0	0	0	0	0	0	0	0	0	0	0	0	0	0	0
0	0	0	0	0	0	0	0	0	0	0	0	0	0	0	0	0	0	0	0	0	0	0	0	0	0	0	0	0	0	0	0	0	0	0	0	0	0	0	0	0	0	0	0	0	0	0	0	0	0
0	0	0	0	0	0	0	0	0	0	0	0	0	0	0	0	0	0	0	0	0	0	0	0	0	0	0	0	0	0	0	0	0	0	0	0	0	0	0	0	0	0	0	0	0	0	0	0	0	0
0	0	0	0	0	0	0	0	0	0	0	0	0	0	0	0	0	0	0	0	0	0	0	0	0	0	0	0	0	0	0	0	0	0	0	0	0	0	0	0	0	0	0	0	0	0	0	0	0	0
0	0	0	0	0	0	0	0	0	0	0	0	0	0	0	0	0	0	0	0	0	0	0	0	0	0	0	0	0	0	0	0	0	0	0	0	0	0	0	0	0	0	0	0	0	0	0	0	0	0
0	0	0	0	0	0	0	0	0	0	0	0	0	0	0	0	0	0	0	0	0	0	0	0	0	0	0	0	0	0	0	0	0	0	0	0	0	0	0	0	0	0	0	0	0	0	0	0	0	0
0	0	0	0	0	0	0	0	0	0	0	0	0	0	0	0	0	0	0	0	0	0	0	0	0	0	0	0	0	0	0	0	0	0	0	0	0	0	0	0	0	0	0	0	0	0	0	0	0	0
0	0	0	0	0	0	0	0	0	0	0	0	0	0	0	0	0	0	0	0	0	0	0	0	0	0	0	0	0	0	0	0	0	0	0	0	0	0	0	0	0	0	0	0	0	0	0	0	0	0
0	0	0	0	0	0	0	0	0	0	0	0	0	0	0	0	0	0	0	1	0	0	0	0	0	0	0	0	0	0	0	0	0	0	0	0	0	0	0	0	0	0	0	0	0	0	0	0	0	0
0	0	0	0	0	0	0	0	0	0	0	0	0	0	0	0	0	0	0	1	0	0	0	0	0	0	0	0	0	0	0	0	0	0	0	0	0	0	0	0	0	0	0	0	0	0	0	0	0	0
0	0	0	0	0	0	0	0	0	0	0	0	0	0	0	0	0	0	0	1	0	0	0	0	0	0	0	0	0	0	0	0	0	0	0	0	0	0	0	0	0	0	0	0	0	0	0	0	0	0
0	0	0	0	0	0	0	0	0	0	0	0	0	0	0	0	0	0	0	0	0	1	0	0	0	0	0	0	0	0	0	0	0	0	0	0	0	0	0	0	0	0	0	0	0	0	0	0	0	0
0	0	0	0	0	0	0	0	0	0	0	0	0	0	0	0	0	0	0	0	0	1	0	0	0	0	0	0	0	0	0	0	0	0	0	0	0	0	0	0	0	0	0	0	0	0	0	0	0	0
0	0	0	0	0	0	0	0	0	0	0	0	0	0	1	0	0	0	0	0	0	0	0	0	0	0	0	0	0	0	0	0	0	0	0	0	0	0	0	0	0	1	0	0	0	0	0	0	0	0
0	0	0	0	0	0	0	0	0	0	0	0	0	0	1	0	0	0	0	0	0	0	0	0	0	0	0	0	0	0	0	0	0	0	0	0	0	0	0	0	0	1	0	0	0	0	0	0	0	0
0	0	0	0	0	0	0	0	0	0	0	0	0	0	1	0	0	0	0	0	0	0	0	0	0	0	0	0	0	0	0	0	0	0	0	0	0	0	0	0	0	1	0	0	0	0	0	0	0	0
0	0	0	0	0	0	0	0	0	0	0	0	0	0	1	0	0	0	0	0	0	0	0	0	0	0	0	0	0	0	0	0	0	0	0	0	0	0	0	0	0	0	1	0	0	0	0	0	0	0
0	0	0	0	0	0	0	0	0	0	0	0	0	0	1	0	0	0	0	0	0	0	0	0	0	0	0	0	0	0	0	0	0	0	0	0	0	0	0	0	0	0	1	0	0	0	0	0	0	0
0	0	0	0	0	0	0	0	0	0	0	0	0	0	1	0	0	0	0	0	0	0	0	0	0	0	0	0	0	0	0	0	0	0	0	0	0	0	0	0	0	0	1	0	0	0	0	0	0	0
0	0	0	0	0	0	0	0	0	0	0	0	0	0	1	0	0	0	0	0	0	0	0	0	0	0	0	0	0	0	0	0	0	0	0	0	0	0	0	0	0	0	1	0	0	0	0	0	0	0
0	0	0	0	0	0	0	0	0	0	0	0	0	0	1	0	0	0	0	0	0	0	0	0	0	0	0	0	0	0	0	0	0	0	0	0	0	0	0	0	0	0	1	0	0	0	0	0	0	0
0	0	0	0	0	0	0	0	0	0	0	0	0	0	1	0	0	0	0	0	0	0	0	0	0	0	0	0	0	0	0	0	0	0	0	0	0	0	0	0	0	0	1	0	0	0	0	0	0	0
0	0	0	0	0	0	0	0	0	0	0	0	0	0	0	1	0	0	0	0	0	0	0	0	0	0	0	0	0	0	0	0	0	0	0	0	0	0	0	0	0	0	0	0	0	0	1	0	0	0
0	0	0	0	0	0	0	0	0	0	0	0	0	0	0	1	0	0	0	0	0	0	0	0	0	0	0	0	0	0	0	0	0	0	0	0	0	0	0	0	0	0	0	0	0	0	1	0	0	0
0	0	0	0	0	0	0	0	0	0	0	0	0	0	0	1	0	0	0	0	0	0	0	0	0	0	0	0	0	0	0	0	0	0	0	0	0	0	0	0	0	0	0	0	0	0	1	0	0	0
0	0	0	0	0	0	0	0	0	0	0	1	0	0	0	0	0	0	0	0	0	0	0	0	0	0	0	0	0	0	0	0	0	0	0	0	0	0	0	0	0	0	0	0	0	0	0	0	0	1
0	0	0	0	0	0	0	0	0	0	0	1	0	0	0	0	0	0	0	0	0	0	0	0	0	0	0	0	0	0	0	0	0	0	0	0	0	0	0	0	0	0	0	0	0	0	0	0	0	1
0	0	0	0	0	0	0	0	0	0	0	0	0	1	0	0	0	0	0	0	0	0	0	0	0	0	0	0	0	0	0	0	0	0	0	0	0	0	0	0	0	0	0	0	0	0	0	0	0	0
0	0	0	0	0	0	0	0	0	0	0	0	0	1	0	0	0	0	0	0	0	0	0	0	0	0	0	0	0	0	0	0	0	0	0	0	0	0	0	0	0	0	0	0	0	0	0	0	0	0
0	0	0	0	0	0	0	0	0	0	0	0	0	1	0	0	0	0	0	0	0	0	0	0	0	0	0	0	0	0	0	0	0	0	0	0	0	0	0	0	0	0	0	0	0	0	0	0	0	0
0	0	0	0	0	0	0	0	0	0	0	0	0	1	0	0	0	0	0	0	0	0	0	0	0	0	0	0	0	0	0	0	0	0	0	0	0	0	0	0	0	0	0	0	0	0	0	0	0	0
0	0	0	0	0	0	0	0	0	0	0	0	0	1	0	0	0	0	0	0	0	0	0	0	0	0	0	0	0	0	0	0	0	0	0	0	0	0	0	0	0	0	0	0	0	0	0	0	0	0
0	1	0	0	0	0	0	0	0	0	0	0	0	0	0	0	0	0	0	0	0	0	0	0	0	0	0	1	0	0	0	0	0	0	0	0	0	0	0	0	0	0	0	0	0	0	0	0	0	0
0	1	0	0	0	0	0	0	0	0	0	0	0	0	0	0	0	0	0	0	0	0	0	0	0	0	0	1	0	0	0	0	0	0	0	0	0	0	0	0	0	0	0	0	0	0	0	0	0	0
0	1	0	0	0	0	0	0	0	0	0	0	0	0	0	0	0	0	0	0	0	0	0	0	0	0	0	1	0	0	0	0	0	0	0	0	0	0	0	0	0	0	0	0	0	0	0	0	0	0
0	1	0	0	0	0	0	0	0	0	0	0	0	0	0	0	0	0	0	0	0	0	0	0	0	0	0	1	0	0	0	0	0	0	0	0	0	0	0	0	0	0	0	0	0	0	0	0	0	0
0	1	0	0	0	0	0	0	0	0	0	0	0	0	0	0	0	0	0	0	0	0	0	0	0	0	0	0	0	0	1	0	0	0	0	0	0	0	0	0	0	0	0	0	0	0	0	0	0	0
0	1	0	0	0	0	0	0	0	0	0	0	0	0	0	0	0	0	0	0	0	0	0	0	0	0	0	0	0	0	1	0	0	0	0	0	0	0	0	0	0	0	0	0	0	0	0	0	0	0
0	1	0	0	0	0	0	0	0	0	0	0	0	0	0	0	0	0	0	0	0	0	0	0	0	0	0	0	0	0	1	0	0	0	0	0	0	0	0	0	0	0	0	0	0	0	0	0	0	0
0	1	0	0	0	0	0	0	0	0	0	0	0	0	0	0	0	0	0	0	0	0	0	0	0	0	0	0	0	0	1	0	0	0	0	0	0	0	0	0	0	0	0	0	0	0	0	0	0	0
0	1	0	0	0	0	0	0	0	0	0	0	0	0	0	0	0	0	0	0	0	0	0	0	0	0	0	0	0	0	1	0	0	0	0	0	0	0	0	0	0	0	0	0	0	0	0	0	0	0
0	1	0	0	0	0	0	0	0	0	0	0	0	0	0	0	0	0	0	0	0	0	0	0	0	0	0	0	0	0	1	0	0	0	0	0	0	0	0	0	0	0	0	0	0	0	0	0	0	0
0	1	0	0	0	0	0	0	0	0	0	0	0	0	0	0	0	0	0	0	0	0	0	0	0	0	0	0	0	0	1	0	0	0	0	0	0	0	0	0	0	0	0	0	0	0	0	0	0	0
0	0	0	0	0	0	0	0	0	0	0	0	0	0	0	0	0	0	0	1	0	0	0	0	0	0	0	0	0	0	0	0	0	0	0	0	0	0	0	0	1	0	0	0	0	0	0	0	0	0
0	0	0	0	0	0	0	0	0	0	0	0	0	0	0	0	0	0	0	1	0	0	0	0	0	0	0	0	0	0	0	0	0	0	0	0	0	0	0	0	1	0	0	0	0	0	0	0	0	0
0	0	0	0	0	0	0	0	0	0	0	0	0	0	0	0	0	0	0	1	0	0	0	0	0	0	0	0	0	0	0	0	0	0	0	0	0	0	0	0	1	0	0	0	0	0	0	0	0	0
0	0	0	0	0	0	0	0	0	0	0	0	0	0	0	0	0	0	0	1	0	0	0	0	0	0	0	0	0	0	0	0	0	0	0	0	0	0	0	0	1	0	0	0	0	0	0	0	0	0
0	0	0	0	0	0	1	0	0	0	0	0	0	0	0	0	0	0	0	0	0	0	0	0	0	0	0	0	0	0	0	0	0	0	1	0	0	0	0	0	0	0	0	0	0	0	0	0	0	0
0	0	0	0	0	0	1	0	0	0	0	0	0	0	0	0	0	0	0	0	0	0	0	0	0	0	0	0	0	0	0	0	0	0	1	0	0	0	0	0	0	0	0	0	0	0	0	0	0	0
0	0	0	0	0	0	1	0	0	0	0	0	0	0	0	0	0	0	0	0	0	0	0	0	0	0	0	0	0	0	0	0	0	0	1	0	0	0	0	0	0	0	0	0	0	0	0	0	0	0
0	0	0	0	0	0	1	0	0	0	0	0	0	0	0	0	0	0	0	0	0	0	0	0	0	0	0	0	0	0	0	0	0	0	1	0	0	0	0	0	0	0	0	0	0	0	0	0	0	0
0	0	0	0	0	0	1	0	0	0	0	0	0	0	0	0	0	0	0	0	0	0	0	0	0	0	0	0	0	0	0	0	0	0	1	0	0	0	0	0	0	0	0	0	0	0	0	0	0	0
0	0	0	0	0	0	1	0	0	0	0	0	0	0	0	0	0	0	0	0	0	0	0	0	0	0	0	0	0	0	0	0	0	0	1	0	0	0	0	0	0	0	0	0	0	0	0	0	0	0
0	0	0	0	0	0	1	0	0	0	0	0	0	0	0	0	0	0	0	0	0	0	0	0	0	0	0	0	0	0	0	0	0	0	1	0	0	0	0	0	0	0	0	0	0	0	0	0	0	0
0	0	0	0	0	0	1	0	0	0	0	0	0	0	0	0	0	0	0	0	0	0	0	0	0	0	0	0	0	0	0	0	0	0	1	0	0	0	0	0	0	0	0	0	0	0	0	0	0	0
0	0	0	0	0	0	1	0	0	0	0	0	0	0	0	0	0	0	0	0	0	0	0	0	0	0	0	0	0	0	0	0	0	0	0	0	0	1	0	0	0	0	0	0	0	0	0	0	0	0
0	0	0	0	0	0	1	0	0	0	0	0	0	0	0	0	0	0	0	0	0	0	0	0	0	0	0	0	0	0	0	0	0	0	0	0	0	1	0	0	0	0	0	0	0	0	0	0	0	0
0	0	0	0	0	0	1	0	0	0	0	0	0	0	0	0	0	0	0	0	0	0	0	0	0	0	0	0	0	0	0	0	0	0	0	0	0	1	0	0	0	0	0	0	0	0	0	0	0	0
0	0	0	0	0	0	1	0	0	0	0	0	0	0	0	0	0	0	0	0	0	0	0	0	0	0	0	0	0	0	0	0	0	0	0	0	0	1	0	0	0	0	0	0	0	0	0	0	0	0
0	0	0	0	0	0	1	0	0	0	0	0	0	0	0	0	0	0	0	0	0	0	0	0	0	0	0	0	0	0	0	0	0	0	0	0	0	1	0	0	0	0	0	0	0	0	0	0	0	0
0	0	0	0	0	0	1	0	0	0	0	0	0	0	0	0	0	0	0	0	0	0	0	0	0	0	0	0	0	0	0	0	0	0	0	0	0	1	0	0	0	0	0	0	0	0	0	0	0	0
0	0	0	0	0	0	1	0	0	0	0	0	0	0	0	0	0	0	0	0	0	0	0	0	0	0	0	0	0	0	0	0	0	0	0	0	0	1	0	0	0	0	0	0	0	0	0	0	0	0
[truncated: 193 more columns]

## Sheet: p53
28.4268	27.7707	29.4459	35.3408	35.2166	30.7261	30.0255	27.3822	25.1369	30.2771	29.7357	36.8822	37.8312	36.2739	34.6115	31.9427	29.5287	32.3917	37.2516	35.1624	38.1401	30.5987	25.3981	21.1019	22.4236	16.4172	18.5318	16.9427	18.6688	15.2739	16.0318	18.4522	13.3917	14.5191	17.3089	13.0796	17.3503	14.2038	16.1242	19.5892	18.5796	28.2484	19.4618	20.8854	19.6019	20.9713	21.8025	15.1369	18.1115	8.33758
28.4268	27.7707	29.4459	35.3408	35.2166	30.7261	30.0255	27.3822	25.1369	30.2771	29.7357	36.8822	37.8312	36.2739	34.6115	31.9427	29.5287	32.3917	37.2516	35.1624	38.1401	30.5987	25.3981	21.1019	22.4236	16.4172	18.5318	16.9427	18.6688	15.2739	16.0318	18.4522	13.3917	14.5191	17.3089	13.0796	17.3503	14.2038	16.1242	19.5892	18.5796	28.2484	19.4618	20.8854	19.6019	20.9713	21.8025	15.1369	18.1115	8.33758
28.4268	27.7707	29.4459	35.3408	35.2166	30.7261	30.0255	27.3822	25.1369	30.2771	29.7357	36.8822	37.8312	36.2739	34.6115	31.9427	29.5287	32.3917	37.2516	35.1624	38.1401	30.5987	25.3981	21.1019	22.4236	16.4172	18.5318	16.9427	18.6688	15.2739	16.0318	18.4522	13.3917	14.5191	17.3089	13.0796	17.3503	14.2038	16.1242	19.5892	18.5796	28.2484	19.4618	20.8854	19.6019	20.9713	21.8025	15.1369	18.1115	8.33758
28.4268	27.7707	29.4459	35.3408	35.2166	30.7261	30.0255	27.3822	25.1369	30.2771	29.7357	36.8822	37.8312	36.2739	34.6115	31.9427	29.5287	32.3917	37.2516	35.1624	38.1401	30.5987	25.3981	21.1019	22.4236	16.4172	18.5318	16.9427	18.6688	15.2739	16.0318	18.4522	13.3917	14.5191	17.3089	13.0796	17.3503	14.2038	16.1242	19.5892	18.5796	28.2484	19.4618	20.8854	19.6019	20.9713	21.8025	15.1369	18.1115	8.33758
28.4268	27.7707	29.4459	35.3408	35.2166	30.7261	30.0255	27.3822	25.1369	30.2771	29.7357	36.8822	37.8312	36.2739	34.6115	31.9427	29.5287	32.3917	37.2516	35.1624	34.1592	43.1656	32.5318	25.1656	22.8025	19.1433	18.4013	17.0223	15.4522	14.3567	20.7898	21.6879	18.6815	23.8217	21.0669	20.465	23.3471	23.3376	31.1561	33.0255	37.6369	41.6401	50.8408	59.3758	55.8694	54.8885	49.1369	49.3726	43.0414	41.8885
28.4268	27.7707	29.4459	35.3408	35.2166	30.7261	30.0255	27.3822	25.1369	30.2771	29.7357	36.8822	37.8312	36.2739	34.6115	31.9427	29.5287	32.3917	37.2516	35.1624	34.1592	43.1656	32.5318	25.1656	22.8025	19.1433	18.4013	17.0223	15.4522	14.3567	20.7898	21.6879	18.6815	23.8217	21.0669	20.465	23.3471	23.3376	31.1561	33.0255	37.6369	41.6401	50.8408	59.3758	55.8694	54.8885	49.1369	49.3726	43.0414	41.8885
21.0796	22.9682	23.6401	22.8025	20.8217	21.3471	23.6433	24.8631	25.9108	26.0796	24.1656	25.6752	28.4108	27.2611	32.0255	26.1083	26.7484	25.3185	24.0987	22.4873	27.3439	24.6178	17.7102	17.6433	16.8121	16.0573	18.8949	17.3344	18.8471	18.3917	24.1306	23.8599	26.172	28.0924	26.8089	25.6051	21.8503	24.6752	25.9586	22.9013	18.8694	23.7261	20.2166	20.5478	18.4045	17.9745	16.9395	13.2962	13.4331	5.10191
21.0796	22.9682	23.6401	22.8025	20.8217	21.3471	23.6433	24.8631	25.9108	26.0796	24.1656	25.6752	28.4108	27.2611	32.0255	26.1083	26.7484	25.3185	24.0987	22.4873	27.3439	24.6178	17.7102	17.6433	16.8121	16.0573	18.8949	17.3344	18.8471	18.3917	24.1306	23.8599	26.172	28.0924	26.8089	25.6051	21.8503	24.6752	25.9586	22.9013	18.8694	23.7261	20.2166	20.5478	18.4045	17.9745	16.9395	13.2962	13.4331	5.10191
21.0796	22.9682	23.6401	22.8025	20.8217	21.3471	23.6433	24.8631	25.9108	26.0796	24.1656	25.6752	28.4108	27.2611	32.0255	26.1083	26.7484	25.3185	24.0987	22.4873	27.3439	24.6178	17.7102	17.6433	16.8121	16.0573	18.8949	17.3344	18.8471	18.3917	24.1306	23.8599	26.172	28.0924	26.8089	25.6051	21.8503	24.6752	25.9586	22.9013	18.8694	23.7261	20.2166	20.5478	18.4045	17.9745	16.9395	13.2962	13.4331	5.10191
21.0796	22.9682	23.6401	22.8025	20.8217	21.3471	23.6433	24.8631	25.9108	26.0796	24.1656	25.6752	28.4108	27.2611	32.0255	26.1083	26.7484	25.3185	24.0987	22.4873	27.3439	24.6178	17.7102	17.6433	16.8121	16.0573	18.8949	17.3344	18.8471	18.3917	24.1306	23.8599	26.172	28.0924	26.8089	25.6051	21.8503	24.6752	25.9586	22.9013	18.8694	23.7261	20.2166	20.5478	18.4045	17.9745	16.9395	13.2962	13.4331	5.10191
21.0796	22.9682	23.6401	22.8025	20.8217	21.3471	23.6433	24.8631	25.9108	26.0796	24.1656	25.6752	28.4108	27.2611	32.0255	26.1083	26.7484	25.3185	24.0987	22.4873	27.3439	24.6178	17.7102	17.6433	16.8121	16.0573	18.8949	17.3344	18.8471	18.3917	24.1306	23.8599	26.172	28.0924	26.8089	25.6051	21.8503	24.6752	25.9586	22.9013	18.8694	23.7261	20.2166	20.5478	18.4045	20.5287	19.5287	15.1815	18.6688	4.52229
21.0796	22.9682	23.6401	22.8025	20.8217	21.3471	23.6433	24.8631	25.9108	26.0796	24.1656	25.6752	28.4108	27.2611	32.0255	26.1083	26.7484	25.3185	24.0987	22.4873	27.3439	24.6178	17.7102	17.6433	16.8121	16.0573	18.8949	17.3344	18.8471	18.3917	24.1306	23.8599	26.172	28.0924	26.8089	25.6051	21.8503	24.6752	25.9586	22.9013	18.8694	23.7261	20.2166	20.5478	18.4045	20.5287	19.5287	15.1815	18.6688	4.52229
21.0796	22.9682	23.6401	22.8025	20.8217	21.3471	23.6433	24.8631	25.9108	26.0796	24.1656	25.6752	28.4108	27.2611	32.0255	26.1083	26.7484	25.3185	24.0987	22.4873	27.3439	24.6178	17.7102	17.6433	16.8121	16.0573	18.8949	17.3344	18.8471	18.3917	24.1306	23.8599	26.172	28.0924	26.8089	25.6051	21.8503	24.6752	25.9586	22.9013	18.8694	23.7261	20.2166	20.5478	18.4045	20.5287	19.5287	15.1815	18.6688	4.52229
21.0796	22.9682	23.6401	22.8025	20.8217	21.3471	23.6433	24.8631	25.9108	26.0796	24.1656	25.6752	28.4108	27.2611	32.0255	26.1083	26.7484	25.3185	24.0987	22.4873	27.3439	24.6178	17.7102	17.6433	16.8121	16.0573	18.8949	17.3344	18.8471	18.3917	24.1306	23.8599	26.172	28.0924	26.8089	25.6051	21.8503	24.6752	25.9586	22.9013	18.8694	23.7261	20.2166	20.5478	18.4045	20.5287	19.5287	15.1815	18.6688	4.52229
21.0796	22.9682	23.6401	22.8025	20.8217	21.3471	23.6433	24.8631	25.9108	26.0796	24.1656	25.6752	28.4108	27.2611	32.0255	26.1083	26.7484	25.3185	24.0987	25.0223	19.5892	18.5955	15.4108	14.207	15.6178	17.0573	18.2229	16.9236	19.2452	21.6051	32.242	26.6975	22.6401	21.9777	19.914	17.8376	16.8376	17.3089	20.758	20.0796	18.6943	21.414	16.2962	18.2866	17.1783	14.2325	14.6497	12.1433	10.5573	8.48726
21.0796	22.9682	23.6401	22.8025	20.8217	21.3471	23.6433	24.8631	25.9108	26.0796	24.1656	25.6752	28.4108	27.2611	32.0255	26.1083	26.7484	25.3185	24.0987	25.0223	19.5892	18.5955	15.4108	14.207	15.6178	17.0573	18.2229	16.9236	19.2452	21.6051	32.242	26.6975	22.6401	21.9777	19.914	17.8376	16.8376	17.3089	20.758	20.0796	18.6943	21.414	16.2962	18.2866	17.1783	14.2325	14.6497	12.1433	10.5573	8.48726
21.0796	22.9682	23.6401	22.8025	20.8217	21.3471	23.6433	24.8631	25.9108	26.0796	24.1656	25.6752	28.4108	27.2611	32.0255	26.1083	26.7484	25.3185	24.0987	25.0223	19.5892	18.5955	15.4108	14.207	15.6178	17.0573	18.2229	16.9236	19.2452	21.6051	32.242	26.6975	22.6401	21.9777	19.914	17.8376	16.8376	17.3089	20.758	20.0796	18.6943	21.414	16.2962	18.2866	17.1783	14.2325	14.6497	12.1433	10.5573	8.48726
21.0796	22.9682	23.6401	22.8025	20.8217	21.3471	23.6433	24.8631	25.9108	26.0796	24.1656	25.6752	28.4108	27.2611	32.0255	26.1083	26.7484	25.3185	24.0987	25.0223	19.5892	18.5955	15.4108	14.207	15.6178	17.0573	18.2229	16.9236	19.2452	21.6051	32.242	26.6975	22.6401	21.9777	19.914	17.8376	16.8376	17.3089	20.758	20.0796	18.6943	21.414	16.2962	18.2866	17.1783	14.2325	14.6497	12.1433	10.5573	8.48726
21.0796	22.9682	23.6401	22.8025	20.8217	21.3471	23.6433	24.8631	25.9108	26.0796	24.1656	25.6752	28.4108	27.2611	32.0255	26.1083	26.7484	25.3185	24.0987	25.0223	19.5892	18.5955	15.4108	14.207	15.6178	17.0573	18.2229	16.9236	19.2452	21.6051	32.242	26.6975	22.6401	21.9777	19.914	17.8376	16.8376	17.3089	20.758	20.0796	18.6943	21.414	16.2962	18.0987	15.6752	13.3535	10.242	10.7962	7.79936	2.4586
21.0796	22.9682	23.6401	22.8025	20.8217	21.3471	23.6433	24.8631	25.9108	26.0796	24.1656	25.6752	28.4108	27.2611	32.0255	26.1083	26.7484	25.3185	24.0987	25.0223	19.5892	18.5955	15.4108	14.207	15.6178	17.0573	18.2229	16.9236	19.2452	21.6051	32.242	26.6975	22.6401	21.9777	19.914	17.8376	16.8376	17.3089	20.758	20.0796	18.6943	21.414	16.2962	18.0987	15.6752	13.3535	10.242	10.7962	7.79936	2.4586
21.0796	22.9682	23.6401	22.8025	20.8217	21.3471	23.6433	24.8631	25.9108	26.0796	24.1656	25.6752	28.4108	27.2611	32.0255	26.1083	26.7484	25.3185	24.0987	25.0223	19.5892	18.5955	15.4108	14.207	15.6178	17.0573	18.2229	16.9236	19.2452	21.6051	32.242	26.6975	22.6401	21.9777	19.914	17.8376	16.8376	17.3089	20.758	20.0796	18.6943	21.414	16.2962	18.0987	15.6752	13.3535	10.242	10.7962	7.79936	2.4586
51.2357	55.3662	55.3217	61.1306	62.4299	59.6051	64.5064	64.4809	64.3057	47.1433	48.742	47.672	43.6911	38.6146	40.1146	35.8408	34.5414	33.6529	38.7006	41.2611	40.6561	38.2484	35.1178	40.2611	43.707	42.3089	45.3694	48.379	55.2102	57.8567	57.8439	65.2548	65.6911	71.5064	67.0637	65.9204	69.5605	60.2166	56.258	48.9968	43.0605	38.8248	26.2038	26.1497	24.0064	22.9968	19.3567	13.8344	16.7229	10.8854
51.2357	55.3662	55.3217	61.1306	62.4299	59.6051	64.5064	64.4809	64.3057	47.1433	48.742	47.672	43.6911	38.6146	40.1146	35.8408	34.5414	33.6529	38.7006	41.2611	40.6561	38.2484	35.1178	40.2611	43.707	42.3089	45.3694	48.379	55.2102	57.8567	57.8439	65.2548	65.6911	71.5064	67.0637	65.9204	69.5605	60.2166	56.258	48.9968	43.0605	38.8248	26.2038	26.1497	24.0064	22.9968	19.3567	13.8344	16.7229	10.8854
51.2357	55.3662	55.3217	61.1306	62.4299	59.6051	64.5064	64.4809	64.3057	47.1433	48.742	47.672	43.6911	38.6146	40.1146	35.8408	34.5414	33.6529	38.7006	41.2611	40.6561	38.2484	35.1178	40.2611	43.707	42.3089	45.3694	48.379	55.2102	57.8567	57.8439	65.2548	65.6911	71.5064	67.0637	65.9204	69.5605	60.2166	56.258	48.9968	43.0605	38.8248	26.2038	26.1497	24.0064	22.9968	19.3567	13.8344	16.7229	10.8854
51.2357	55.3662	55.3217	61.1306	62.4299	59.6051	64.5064	64.4809	64.3057	47.1433	48.742	47.672	43.6911	38.6146	40.1146	35.8408	34.5414	33.6529	38.7006	41.2611	40.6561	38.2484	35.1178	40.2611	43.707	42.3089	45.3694	48.379	55.2102	57.8567	57.8439	65.2548	65.6911	71.5064	67.0637	65.9204	69.5605	60.2166	56.258	48.9968	43.0605	38.8248	26.2038	26.1497	24.0064	22.9968	19.3567	13.8344	16.7229	10.8854
51.2357	55.3662	55.3217	61.1306	62.4299	59.6051	64.5064	64.4809	64.3057	47.1433	48.742	47.672	43.6911	38.6146	40.1146	35.8408	34.5414	33.6529	38.7006	41.2611	40.6561	38.2484	35.1178	40.2611	43.707	42.3089	45.3694	48.379	55.2102	57.8567	57.8439	65.2548	65.6911	71.5064	67.0637	65.9204	69.5605	60.2166	56.258	48.9968	43.0605	38.8248	26.2038	27.0701	25.6306	21.5478	23.7516	16.8217	18.5764	8.52548
51.2357	55.3662	55.3217	61.1306	62.4299	59.6051	64.5064	64.4809	64.3057	47.1433	48.742	47.672	43.6911	38.6146	40.1146	35.8408	34.5414	33.6529	38.7006	41.2611	40.6561	38.2484	35.1178	40.2611	43.707	42.3089	45.3694	48.379	55.2102	57.8567	57.8439	65.2548	65.6911	71.5064	67.0637	65.9204	69.5605	60.2166	56.258	48.9968	43.0605	38.8248	26.2038	27.0701	25.6306	21.5478	23.7516	16.8217	18.5764	8.52548
51.2357	55.3662	55.3217	61.1306	62.4299	59.6051	64.5064	64.4809	64.3057	47.1433	48.742	47.672	43.6911	38.6146	40.1146	35.8408	34.5414	33.6529	38.7006	41.2611	40.6561	38.2484	35.1178	40.2611	43.707	42.3089	45.3694	48.379	55.2102	57.8567	57.8439	65.2548	65.6911	71.5064	67.0637	65.9204	69.5605	60.2166	56.258	48.9968	43.0605	38.8248	26.2038	27.0701	25.6306	21.5478	23.7516	16.8217	18.5764	8.52548
51.2357	55.3662	55.3217	61.1306	62.4299	59.6051	64.5064	64.4809	64.3057	47.1433	48.742	47.672	43.6911	38.6146	40.1146	35.8408	34.5414	33.6529	38.7006	41.2611	40.6561	38.2484	35.1178	40.2611	43.707	42.3089	45.3694	48.379	55.2102	57.8567	57.8439	65.2548	65.6911	71.5064	67.0637	65.9204	69.5605	60.2166	56.258	48.9968	43.0605	38.8248	26.2038	27.0701	25.6306	21.5478	23.7516	16.8217	18.5764	8.52548
51.2357	55.3662	55.3217	61.1306	62.4299	59.6051	64.5064	64.4809	64.3057	47.1433	46.4745	38.4172	45.5	43.7102	39.9363	41.0287	35.1433	36.8248	37.2516	35.1911	41.293	38.2452	31.8185	34.1369	35.5414	37.6975	45.4013	48.7898	53.0159	51.8503	47.5255	50.3471	53.035	52.4873	52.7197	46.8535	56.4618	51.0223	45.2006	44.7962	35.3662	28.414	35.172	29.4904	22.8758	19.3217	16.5064	14.6911	14.5732	5.94904
51.2357	55.3662	55.3217	61.1306	62.4299	59.6051	64.5064	64.4809	64.3057	47.1433	46.4745	38.4172	45.5	43.7102	39.9363	41.0287	35.1433	36.8248	37.2516	35.1911	41.293	38.2452	31.8185	34.1369	35.5414	37.6975	45.4013	48.7898	53.0159	51.8503	47.5255	50.3471	53.035	52.4873	52.7197	46.8535	56.4618	51.0223	45.2006	44.7962	35.3662	28.414	35.172	29.4904	22.8758	19.3217	16.5064	14.6911	14.5732	5.94904
51.2357	55.3662	55.3217	61.1306	62.4299	59.6051	64.5064	64.4809	64.3057	47.1433	46.4745	38.4172	45.5	43.7102	39.9363	41.0287	35.1433	36.8248	37.2516	35.1911	41.293	38.2452	31.8185	34.1369	35.5414	37.6975	45.4013	48.7898	53.0159	51.8503	47.5255	50.3471	53.035	52.4873	52.7197	46.8535	56.4618	51.0223	45.2006	44.7962	35.3662	28.414	35.172	29.4904	22.8758	19.3217	16.5064	14.6911	14.5732	5.94904
51.2357	55.3662	55.3217	61.1306	62.4299	59.6051	64.5064	64.4809	64.3057	47.1433	46.4745	38.4172	45.5	43.7102	39.9363	41.0287	35.1433	36.8248	37.2516	35.1911	41.293	38.2452	31.8185	34.1369	35.5414	37.6975	45.4013	48.7898	53.0159	51.8503	47.5255	50.3471	53.035	52.4873	52.7197	46.8535	56.4618	51.0223	45.2006	44.7962	35.3662	28.414	35.172	29.4904	22.8758	19.3217	16.5064	14.6911	14.5732	5.94904
51.2357	55.3662	55.3217	61.1306	62.4299	59.6051	64.5064	64.4809	64.3057	47.1433	46.4745	38.4172	45.5	43.7102	39.9363	41.0287	35.1433	36.8248	37.2516	35.1911	41.293	38.2452	31.8185	34.1369	35.5414	37.6975	45.4013	48.7898	53.0159	51.8503	47.5255	50.3471	53.035	52.4873	52.7197	46.8535	56.4618	51.0223	45.2006	44.7962	35.3662	30.0127	34.3567	33.4268	28.9841	24.4777	27.2866	23.1783	21.2962	9.93631
51.2357	55.3662	55.3217	61.1306	62.4299	59.6051	64.5064	64.4809	64.3057	47.1433	46.4745	38.4172	45.5	43.7102	39.9363	41.0287	35.1433	36.8248	37.2516	35.1911	41.293	38.2452	31.8185	34.1369	35.5414	37.6975	45.4013	48.7898	53.0159	51.8503	47.5255	50.3471	53.035	52.4873	52.7197	46.8535	56.4618	51.0223	45.2006	44.7962	35.3662	30.0127	34.3567	33.4268	28.9841	24.4777	27.2866	23.1783	21.2962	9.93631
51.2357	55.3662	55.3217	61.1306	62.4299	59.6051	64.5064	64.4809	64.3057	47.1433	46.4745	38.4172	45.5	43.7102	39.9363	41.0287	35.1433	36.8248	37.2516	35.1911	41.293	38.2452	31.8185	34.1369	35.5414	37.6975	45.4013	48.7898	53.0159	51.8503	47.5255	50.3471	53.035	52.4873	52.7197	46.8535	56.4618	51.0223	45.2006	44.7962	35.3662	30.0127	34.3567	33.4268	28.9841	24.4777	27.2866	23.1783	21.2962	9.93631
51.2357	55.3662	55.3217	61.1306	62.4299	59.6051	64.5064	64.4809	64.3057	47.1433	46.4745	38.4172	45.5	43.7102	39.9363	41.0287	35.1433	36.8248	37.2516	35.1911	41.293	38.2452	31.8185	34.1369	35.5414	37.6975	45.4013	48.7898	53.0159	51.8503	47.5255	50.3471	53.035	52.4873	52.7197	46.8535	56.4618	51.0223	45.2006	44.7962	35.3662	30.0127	34.3567	33.4268	28.9841	24.4777	27.2866	23.1783	21.2962	9.93631
37.1497	35.1592	36.4299	34.1274	34.1783	31.9076	29.6019	16.8248	19.2739	23.6369	20.5159	18.9936	20.7166	16.3758	16.1019	18.1815	18.4045	14.9108	20.9809	20.5541	21.3376	20.0828	22.7675	20.1975	15.5828	17.3344	18.2771	18.3312	16.2197	14.3503	20.4045	18.7771	14.4268	19.6306	18.6592	19.7548	23.1911	32.3408	36.4108	39.7962	31.7898	24.8376	23.6401	26.3949	23.4395	22.5924	25.4841	32.4395	33.7261	29.5318
37.1497	35.1592	36.4299	34.1274	34.1783	31.9076	29.6019	16.8248	19.2739	23.6369	20.5159	18.9936	20.7166	16.3758	16.1019	18.1815	18.4045	14.9108	20.9809	20.5541	21.3376	20.0828	22.7675	20.1975	15.5828	17.3344	18.2771	18.3312	16.2197	14.3503	20.4045	18.7771	14.4268	19.6306	18.6592	19.7548	23.1911	32.3408	36.4108	39.7962	31.7898	24.8376	23.6401	26.3949	23.4395	22.5924	25.4841	32.4395	33.7261	29.5318
37.1497	35.1592	36.4299	34.1274	34.1783	31.9076	29.6019	16.8248	19.2739	23.6369	20.5159	18.9936	20.7166	16.3758	16.1019	18.1815	18.4045	14.9108	20.9809	20.5541	21.3376	20.0828	22.7675	20.1975	15.5828	17.3344	18.2771	18.3312	16.2197	14.3503	20.4045	18.7771	14.4268	19.6306	18.6592	19.7548	23.1911	32.3408	36.4108	39.7962	31.7898	24.8376	23.6401	26.3949	23.4395	22.5924	25.4841	32.4395	33.7261	29.5318
37.1497	35.1592	36.4299	34.1274	34.1783	31.9076	29.6019	16.8248	19.2739	23.6369	20.5159	18.9936	20.7166	16.3758	16.1019	18.1815	18.4045	14.9108	20.9809	20.5541	21.3376	20.0828	22.7675	20.1975	15.5828	17.3344	18.2771	18.3312	16.2197	14.3503	20.4045	18.7771	14.4268	19.6306	18.6592	19.7548	23.1911	32.3408	36.4108	39.7962	31.7898	24.8376	23.6401	26.3949	23.4395	22.5924	25.4841	32.4395	33.7261	29.5318
37.1497	35.1592	36.4299	34.1274	34.1783	31.9076	29.6019	16.8248	19.2739	23.6369	20.5159	18.9936	20.7166	16.3758	16.1019	18.1815	18.4045	14.9108	20.9809	20.5541	21.3376	20.0828	22.7675	20.1975	15.5828	17.3344	18.2771	18.3312	16.2197	14.3503	20.4045	18.7771	14.4268	19.6306	18.6592	19.7548	16.5541	17.0287	31.0732	34.3758	33.8631	21.4809	14.1019	25.172	20.7739	15.2516	15.2166	17.3726	18.3503	12.0255
37.1497	35.1592	36.4299	34.1274	34.1783	31.9076	29.6019	16.8248	19.2739	23.6369	20.5159	18.9936	20.7166	16.3758	16.1019	18.1815	18.4045	14.9108	20.9809	20.5541	21.3376	20.0828	22.7675	20.1975	15.5828	17.3344	18.2771	18.3312	16.2197	14.3503	20.4045	18.7771	14.4268	19.6306	18.6592	19.7548	16.5541	17.0287	31.0732	34.3758	33.8631	21.4809	14.1019	25.172	20.7739	15.2516	15.2166	17.3726	18.3503	12.0255
37.1497	35.1592	36.4299	34.1274	34.1783	31.9076	29.6019	16.8248	19.2739	23.6369	20.5159	18.9936	20.7166	16.3758	16.1019	18.1815	18.4045	14.9108	20.9809	20.5541	21.3376	20.0828	22.7675	20.1975	15.5828	17.3344	18.2771	18.3312	16.2197	14.3503	20.4045	18.7771	14.4268	19.6306	18.6592	19.7548	16.5541	17.0287	31.0732	34.3758	33.8631	21.4809	14.1019	25.172	20.7739	15.2516	15.2166	17.3726	18.3503	12.0255
37.1497	35.1592	36.4299	34.1274	34.1783	31.9076	29.6019	22.2994	19.8408	14.7834	18.5924	17.828	17.6115	20.7357	22.0032	22.2675	19.6338	20.3217	26.8344	24.3503	26.6465	19.6592	21.0127	23.1242	15.051	23.0828	16.7803	21.6592	26.7166	27.2325	26.2325	28.3025	29.5446	32.0796	31.7803	32.7516	30.2994	22.5605	28.7452	25.9331	26.172	29.9013	27.3631	31.5414	33.4968	33.0191	32.1943	31.1465	27.9522	14
37.1497	35.1592	36.4299	34.1274	34.1783	31.9076	29.6019	22.2994	19.8408	14.7834	18.5924	17.828	17.6115	20.7357	22.0032	22.2675	19.6338	20.3217	26.8344	24.3503	26.6465	19.6592	21.0127	23.1242	15.051	23.0828	16.7803	21.6592	26.7166	27.2325	26.2325	28.3025	29.5446	32.0796	31.7803	32.7516	30.2994	22.5605	28.7452	25.9331	26.172	29.9013	27.3631	31.5414	33.4968	33.0191	32.1943	31.1465	27.9522	14
36.3981	39.8599	35.0924	36.4777	39.3885	42.7866	43.6306	47.2643	52.6656	52.3248	28.0573	44.5573	44.4427	45.4363	44.6656	45.9904	46.1911	45.2102	49.449	51.879	51.1847	47.1624	44.3312	32.7229	36.3885	9.34076	12.3312	18.9809	34.9841	32.4586	29.1051	22.551	55.5701	56.2643	59.6656	66.5828	77.7707	66.6975	44.8917	48.3089	51.3822	55.6688	55.1401	60.0223	66.8854	73.5127	72.0191	97.9554	102.573	62.5955
36.3981	39.8599	35.0924	36.4777	39.3885	42.7866	43.6306	47.2643	52.6656	52.3248	28.0573	44.5573	44.4427	45.4363	44.6656	45.9904	46.1911	45.2102	49.449	51.879	51.1847	47.1624	44.3312	32.7229	36.3885	9.34076	12.3312	18.9809	34.9841	32.4586	29.1051	22.551	55.5701	56.2643	59.6656	66.5828	77.7707	66.6975	44.8917	48.3089	51.3822	55.6688	55.1401	60.0223	66.8854	73.5127	72.0191	97.9554	102.573	62.5955
38.5892	37.586	42	41.8631	45.1306	40.0191	31.535	30.793	31.0127	29.9618	26.6115	23.5064	26.3121	34.9968	31.4904	36.7261	37.2611	40.4236	46.2261	52.8726	52.1465	53.1019	50.1369	50.6051	43.8248	44.8694	38.1847	89.4841	88.2707	76.535	52.5096	51.6879	69.6433	46.4968	51.6783	86.6656	96.9841	34.949	34.8535	34.8535	28.4204	45.1274	46.1943	43.4299	38.2293	41.9873	35.7548	32.2994	38.4522	27.1369
38.5892	37.586	42	41.8631	45.1306	40.0191	31.535	30.793	31.0127	29.9618	26.6115	23.5064	26.3121	34.9968	31.4904	36.7261	37.2611	40.4236	46.2261	52.8726	52.1465	53.1019	50.1369	50.6051	43.8248	44.8694	38.1847	89.4841	88.2707	76.535	52.5096	51.6879	69.6433	46.4968	51.6783	86.6656	96.9841	34.949	34.8535	34.8535	28.4204	45.1274	46.1943	43.4299	38.2293	41.9873	35.7548	32.2994	38.4522	27.1369
38.5892	37.586	42	41.8631	45.1306	40.0191	31.535	30.793	31.0127	29.9618	26.6115	23.5064	26.3121	34.9968	31.4904	36.7261	37.2611	40.4236	46.2261	52.8726	52.1465	53.1019	50.1369	50.6051	43.8248	44.8694	38.1847	89.4841	88.2707	76.535	52.5096	51.6879	69.6433	46.4968	22.2357	38.5573	51.7898	55.5287	57.2038	57.793	49.3344	53.8599	58.9395	52.2452	51.621	46.8981	42.2197	37.3662	29.0318	17.5637
38.5892	37.586	42	41.8631	45.1306	40.0191	31.535	30.793	31.0127	29.9618	26.6115	23.5064	26.3121	34.9968	31.4904	36.7261	37.2611	40.4236	46.2261	52.8726	52.1465	53.1019	50.1369	50.6051	43.8248	44.8694	38.1847	89.4841	88.2707	76.535	52.5096	51.6879	69.6433	46.4968	22.2357	38.5573	51.7898	55.5287	57.2038	57.793	49.3344	53.8599	58.9395	52.2452	51.621	46.8981	42.2197	37.3662	29.0318	17.5637
38.5892	37.586	42	41.8631	45.1306	40.0191	31.535	30.793	31.0127	29.9618	26.6115	23.5064	26.3121	34.9968	31.4904	36.7261	37.2611	40.4236	46.2261	52.8726	52.1465	53.1019	50.1369	50.6051	43.8248	44.8694	38.1847	89.4841	88.2707	76.535	52.5096	51.6879	69.6433	46.4968	22.2357	38.5573	51.7898	55.5287	57.2038	57.793	49.3344	53.8599	58.9395	52.2452	51.621	46.8981	42.2197	37.3662	29.0318	17.5637
38.5892	37.586	42	41.8631	45.1306	40.0191	31.535	30.793	31.0127	29.9618	26.6115	23.5064	26.3121	34.9968	31.4904	36.7261	37.2611	40.4236	46.2261	52.8726	52.1465	53.1019	50.1369	50.6051	43.8248	44.8694	38.1847	89.4841	88.2707	76.535	52.5096	51.6879	69.6433	46.4968	22.2357	38.5573	51.7898	55.5287	57.2038	57.793	49.3344	53.8599	58.9395	52.2452	51.621	46.8981	42.2197	37.3662	29.0318	17.5637
22.7771	27.4331	25.051	22.5764	23.4904	23.4841	22.7197	24.4522	24.6879	24.9809	31.4586	28.5828	27.6178	33.449	31.6975	32.5924	29.8949	36.5987	23.7994	18.6879	24.7898	28.2166	24.1911	25.8217	26.1306	24.9618	25.242	24.8567	24.6783	23.9554	23.4268	24.8854	26.0318	26.1879	25.7134	22.2038	25.9713	23.9713	27.8599	28.2166	35.4618	31.551	32.3376	34.2643	32.5096	40.5764	42.8185	29.8217	16.1146	18.1306
22.7771	27.4331	25.051	22.5764	23.4904	23.4841	22.7197	24.4522	24.6879	24.9809	31.4586	28.5828	27.6178	33.449	31.6975	32.5924	29.8949	36.5987	23.7994	18.6879	24.7898	28.2166	24.1911	25.8217	26.1306	24.9618	25.242	24.8567	24.6783	23.9554	23.4268	24.8854	26.0318	26.1879	25.7134	22.2038	25.9713	23.9713	27.8599	28.2166	35.4618	31.551	32.3376	34.2643	32.5096	40.5764	42.8185	29.8217	16.1146	18.1306
22.7771	27.4331	25.051	22.5764	23.4904	23.4841	22.7197	24.4522	24.6879	24.9809	31.4586	28.5828	27.6178	33.449	31.6975	32.5924	29.8949	36.5987	23.7994	18.6879	24.7898	28.2166	24.1911	25.8217	26.1306	24.9618	25.242	24.8567	24.6783	23.9554	23.4268	24.8854	26.0318	26.1879	25.7134	22.2038	25.9713	23.9713	27.8599	28.2166	35.4618	31.551	32.3376	34.2643	32.5096	40.5764	42.8185	29.8217	16.1146	18.1306
22.7771	27.4331	25.051	22.5764	23.4904	23.4841	22.7197	24.4522	24.6879	24.9809	31.4586	28.5828	27.6178	33.449	31.6975	32.5924	29.8949	36.5987	23.7994	18.6879	24.7898	28.2166	24.1911	25.8217	26.1306	24.9618	25.242	24.8567	24.6783	23.9554	23.4268	24.8854	26.0318	26.1879	25.7134	22.2038	25.9713	23.9713	27.8599	28.2166	35.4618	31.551	32.3376	34.2643	32.5096	40.5764	42.8185	29.8217	16.1146	18.1306
22.7771	27.4331	25.051	22.5764	23.4904	23.4841	22.7197	24.4522	24.6879	24.9809	31.4586	28.5828	27.6178	33.449	31.6975	32.5924	29.8949	36.5987	23.7994	18.6879	24.7898	28.2166	24.1911	25.8217	26.1306	24.9618	25.242	24.8567	24.6783	23.9554	23.4268	24.8854	26.0318	26.1879	25.7134	22.2038	25.9713	23.9713	27.8599	28.2166	35.4618	31.551	32.3376	34.2643	32.5096	40.5764	42.8185	29.8217	28.0573	24.8535
22.7771	27.4331	25.051	22.5764	23.4904	23.4841	22.7197	24.4522	24.6879	24.9809	31.4586	28.5828	27.6178	33.449	31.6975	32.5924	29.8949	36.5987	23.7994	18.6879	24.7898	28.2166	24.1911	25.8217	26.1306	24.9618	25.242	24.8567	24.6783	23.9554	23.4268	24.8854	26.0318	26.1879	25.7134	22.2038	25.9713	23.9713	27.8599	28.2166	35.4618	31.551	32.3376	34.2643	32.5096	40.5764	42.8185	29.8217	28.0573	24.8535
22.7771	27.4331	25.051	22.5764	23.4904	23.4841	22.7197	24.4522	24.6879	24.9809	31.4586	28.5828	27.6178	33.449	31.6975	32.5924	29.8949	36.5987	23.7994	18.6879	24.7898	28.2166	24.1911	25.8217	26.1306	24.9618	25.242	24.8567	24.6783	23.9554	23.4268	24.8854	26.0318	26.1879	25.7134	22.2038	25.9713	23.9713	27.8599	28.2166	35.4618	31.551	32.3376	34.2643	32.5096	40.5764	42.8185	29.8217	28.0573	24.8535
22.7771	27.4331	25.051	22.5764	23.4904	23.4841	22.7197	24.4522	24.6879	24.9809	31.4586	28.5828	27.6178	33.449	31.6975	32.5924	29.8949	36.5987	23.7994	18.6879	24.7898	28.2166	24.1911	25.8217	26.1306	24.9618	25.242	24.8567	24.6783	23.9554	23.4268	24.8854	26.0318	26.1879	25.7134	22.2038	25.9713	23.9713	27.8599	28.2166	35.4618	31.551	32.3376	34.2643	32.5096	40.5764	42.8185	29.8217	28.0573	24.8535
12.4204	14.3471	14.4204	17.3408	17.7484	18.6592	20.0605	17.3535	17.6656	22.3631	24.0414	26.051	26.6879	39.0924	24.5955	23.4045	25.2771	26.9713	28.4427	35.9108	32.7611	31.9522	34.3599	34.707	30.9268	32.3217	30.6847	32.6624	30.8535	32.4745	34.8885	33.6497	40.8376	35.5096	41.2325	40.1847	29.1401	31.0637	33.9363	34.7739	32.5382	33.5605	29.4172	28.4045	25.7866	29.2739	22.4427	15.9427	17.1369	7.52229
12.4204	14.3471	14.4204	17.3408	17.7484	18.6592	20.0605	17.3535	17.6656	22.3631	24.0414	26.051	26.6879	39.0924	24.5955	23.4045	25.2771	26.9713	28.4427	35.9108	32.7611	31.9522	34.3599	34.707	30.9268	32.3217	30.6847	32.6624	30.8535	32.4745	34.8885	33.6497	40.8376	35.5096	41.2325	40.1847	29.1401	31.0637	33.9363	34.7739	32.5382	33.5605	29.4172	28.4045	25.7866	29.2739	22.4427	15.9427	17.1369	7.52229
12.4204	14.3471	14.4204	17.3408	17.7484	18.6592	20.0605	17.3535	17.6656	22.3631	24.0414	26.051	26.6879	39.0924	24.5955	23.4045	25.2771	26.9713	28.4427	35.9108	32.7611	31.9522	34.3599	34.707	30.9268	32.3217	30.6847	32.6624	30.8535	32.4745	34.8885	33.6497	40.8376	35.5096	41.2325	40.1847	29.1401	31.0637	33.9363	34.7739	32.5382	33.5605	29.4172	28.4045	25.7866	29.2739	22.4427	15.9427	17.1369	7.52229
12.4204	14.3471	14.4204	17.3408	17.7484	18.6592	20.0605	17.3535	17.6656	22.3631	24.0414	26.051	26.6879	39.0924	24.5955	23.4045	25.2771	26.9713	28.4427	35.9108	32.7611	31.9522	34.3599	34.707	30.9268	32.3217	30.6847	32.6624	30.8535	32.4745	34.8885	33.6497	40.8376	35.5096	41.2325	40.1847	29.1401	31.0637	33.9363	34.7739	32.5382	33.5605	29.4172	28.4045	25.7866	29.2739	25.3599	24.0701	15.4459	8.09873
12.4204	14.3471	14.4204	17.3408	17.7484	18.6592	20.0605	17.3535	17.6656	22.3631	24.0414	26.051	26.6879	39.0924	24.5955	23.4045	25.2771	26.9713	28.4427	35.9108	32.7611	31.9522	34.3599	34.707	30.9268	32.3217	30.6847	32.6624	30.8535	32.4745	34.8885	33.6497	40.8376	35.5096	41.2325	40.1847	29.1401	31.0637	33.9363	34.7739	32.5382	33.5605	29.4172	28.4045	25.7866	29.2739	25.3599	24.0701	15.4459	8.09873
12.4204	14.3471	14.4204	17.3408	17.7484	18.6592	20.0605	17.3535	17.6656	22.3631	24.0414	26.051	26.6879	39.0924	24.5955	23.4045	25.2771	26.9713	28.4427	35.9108	32.7611	31.9522	34.3599	34.707	30.9268	32.3217	30.6847	32.6624	30.8535	32.4745	34.8885	33.6497	40.8376	35.5096	41.2325	40.1847	29.1401	31.0637	33.9363	34.7739	32.5382	33.5605	29.4172	28.4045	25.7866	29.2739	25.3599	24.0701	15.4459	8.09873
12.4204	14.3471	14.4204	17.3408	17.7484	18.6592	20.0605	17.3535	17.6656	22.3631	24.0414	26.051	26.6879	39.0924	24.5955	23.8917	28.449	29.8121	25.1847	28.6529	31.5318	23.0605	18.465	17.4108	18.242	17.1242	18.3949	17.3153	18.5924	17.4682	21.5096	20.7548	19.0701	16.0478	13.7357	13.5605	13.4936	18.9299	16.8854	16.7102	17.2707	15.2166	15.9427	18.8694	13.8089	13.3471	17.2134	12.3439	8.70382	8.40127
12.4204	14.3471	14.4204	17.3408	17.7484	18.6592	20.0605	17.3535	17.6656	22.3631	24.0414	26.051	26.6879	39.0924	24.5955	23.8917	28.449	29.8121	25.1847	28.6529	31.5318	23.0605	18.465	17.4108	18.242	17.1242	18.3949	17.3153	18.5924	17.4682	21.5096	20.7548	19.0701	16.0478	13.7357	13.5605	13.4936	18.9299	16.8854	16.7102	17.2707	15.2166	15.9427	18.8694	13.8089	13.3471	17.2134	12.3439	8.70382	8.40127
12.4204	14.3471	14.4204	17.3408	17.7484	18.6592	20.0605	17.3535	17.6656	22.3631	24.0414	26.051	26.6879	39.0924	24.5955	23.8917	28.449	29.8121	25.1847	28.6529	31.5318	23.0605	18.465	17.4108	18.242	17.1242	18.3949	17.3153	18.5924	17.4682	21.5096	20.7548	19.0701	16.0478	13.7357	13.5605	13.4936	18.9299	16.8854	16.7102	17.2707	15.2166	15.9427	18.8694	13.8089	13.3471	17.2134	12.3439	8.70382	8.40127
12.4204	14.3471	14.4204	17.3408	17.7484	18.6592	20.0605	17.3535	17.6656	22.3631	24.0414	26.051	26.6879	39.0924	24.5955	23.8917	28.449	29.8121	25.1847	28.6529	31.5318	23.0605	18.465	17.4108	18.242	17.1242	18.3949	17.3153	18.5924	17.4682	21.5096	20.7548	19.0701	16.0478	13.7357	13.5605	13.4936	18.9299	16.8854	16.7102	17.2707	15.2166	15.9427	18.8694	13.8089	13.3471	17.2134	12.3439	8.70382	8.40127
12.4204	14.3471	14.4204	17.3408	17.7484	18.6592	20.0605	17.3535	17.6656	22.3631	24.0414	26.051	26.6879	39.0924	24.5955	23.8917	28.449	29.8121	25.1847	28.6529	31.5318	23.0605	18.465	17.4108	18.242	17.1242	18.3949	17.3153	18.5924	17.4682	21.5096	20.7548	19.0701	16.0478	13.7357	13.5605	13.4936	18.9299	16.8854	16.7102	17.2707	15.2166	15.9427	18.8694	13.8089	10.258	17.7484	12.3025	18.449	10.0064
12.4204	14.3471	14.4204	17.3408	17.7484	18.6592	20.0605	17.3535	17.6656	22.3631	24.0414	26.051	26.6879	39.0924	24.5955	23.8917	28.449	29.8121	25.1847	28.6529	31.5318	23.0605	18.465	17.4108	18.242	17.1242	18.3949	17.3153	18.5924	17.4682	21.5096	20.7548	19.0701	16.0478	13.7357	13.5605	13.4936	18.9299	16.8854	16.7102	17.2707	15.2166	15.9427	18.8694	13.8089	10.258	17.7484	12.3025	18.449	10.0064
32.2516	36.449	38.4459	45.9936	51.9936	53.4873	55.3503	52.3758	54.5446	50.414	51.4395	48.1815	53.0159	50.621	58.0892	57.3376	61.8981	49.7197	54.621	54.4745	46.5701	53.7962	55.8057	46.6369	49.6146	56.0446	56.3344	61.1051	60.7229	63.7102	64.2134	64.2994	68.6306	69.5573	66.949	64.4268	61.7803	54.4554	56.0637	53.2643	51.6656	54.5382	54.3408	52.0987	54.7357	40.7357	34.4395	40.5127	41.449	27.9013
32.2516	36.449	38.4459	45.9936	51.9936	53.4873	55.3503	52.3758	54.5446	50.414	51.4395	48.1815	53.0159	50.621	58.0892	57.3376	61.8981	49.7197	54.621	54.4745	46.5701	53.7962	55.8057	46.6369	49.6146	56.0446	56.3344	61.1051	60.7229	63.7102	64.2134	64.2994	68.6306	69.5573	66.949	64.4268	61.7803	54.4554	56.0637	53.2643	51.6656	54.5382	54.3408	52.0987	54.7357	40.7357	34.4395	40.5127	41.449	27.9013
32.2516	36.449	38.4459	45.9936	51.9936	53.4873	55.3503	52.3758	54.5446	50.414	51.4395	48.1815	53.0159	50.621	58.0892	57.3376	61.8981	49.7197	54.621	54.4745	46.5701	53.7962	55.8057	46.6369	49.6146	56.0446	56.3344	61.1051	60.7229	63.7102	64.2134	64.2994	68.6306	69.5573	66.949	64.4268	61.7803	54.4554	56.0637	53.2643	51.6656	54.5382	54.3408	52.0987	54.7357	40.7357	31.4331	36.2325	42.1178	17.328
32.2516	36.449	38.4459	45.9936	51.9936	53.4873	55.3503	52.3758	54.5446	50.414	51.4395	48.1815	53.0159	50.621	58.0892	57.3376	61.8981	49.7197	54.621	54.4745	46.5701	53.7962	55.8057	46.6369	49.6146	56.0446	56.3344	61.1051	60.7229	63.7102	64.2134	64.2994	68.6306	69.5573	66.949	64.4268	61.7803	54.4554	56.0637	53.2643	51.6656	54.5382	54.3408	52.0987	54.7357	40.7357	31.4331	36.2325	42.1178	17.328
32.2516	36.449	38.4459	45.9936	51.9936	53.4873	55.3503	52.3758	54.5446	50.414	51.4395	48.1815	53.0159	50.621	58.0892	57.3376	61.8981	40.7229	48.8376	50.4841	49.0987	54.1783	59.7325	60.9777	57.7261	58.6146	62.8854	59.965	63.9299	67.707	66.9745	69.7325	75.7548	73.6624	73.8917	75.9427	75.3631	76.6083	82.4554	80.621	76.1369	66.586	73.9045	68.086	63.758	69.2834	62.1115	66.5669	46.6656	25.0191
32.2516	36.449	38.4459	45.9936	51.9936	53.4873	55.3503	52.3758	54.5446	50.414	51.4395	48.1815	53.0159	50.621	58.0892	57.3376	61.8981	40.7229	48.8376	50.4841	49.0987	54.1783	59.7325	60.9777	57.7261	58.6146	62.8854	59.965	63.9299	67.707	66.9745	69.7325	75.7548	73.6624	73.8917	75.9427	75.3631	76.6083	82.4554	80.621	76.1369	66.586	73.9045	68.086	63.758	69.2834	62.1115	66.5669	46.6656	25.0191
32.2516	36.449	38.4459	45.9936	51.9936	53.4873	55.3503	52.3758	54.5446	50.414	51.4395	48.1815	53.0159	50.621	58.0892	57.3376	61.8981	40.7229	48.8376	50.4841	49.0987	54.1783	59.7325	60.9777	57.7261	58.6146	62.8854	59.965	63.9299	67.707	66.9745	69.7325	75.7548	73.6624	73.8917	75.9427	75.3631	76.6083	82.4554	80.621	76.1369	66.586	73.9045	68.086	63.758	69.2834	62.1115	66.5669	46.6656	20.6592
32.2516	36.449	38.4459	45.9936	51.9936	53.4873	55.3503	52.3758	54.5446	50.414	51.4395	48.1815	53.0159	50.621	58.0892	57.3376	61.8981	40.7229	48.8376	50.4841	49.0987	54.1783	59.7325	60.9777	57.7261	58.6146	62.8854	59.965	63.9299	67.707	66.9745	69.7325	75.7548	73.6624	73.8917	75.9427	75.3631	76.6083	82.4554	80.621	76.1369	66.586	73.9045	68.086	63.758	69.2834	62.1115	66.5669	46.6656	20.6592
32.2516	36.449	38.4459	45.9936	51.9936	53.4873	55.3503	52.3758	54.5446	50.414	51.4395	48.1815	53.0159	50.621	58.0892	57.3376	61.8981	40.7229	48.8376	50.4841	49.0987	54.1783	59.7325	60.9777	57.7261	58.6146	62.8854	59.965	63.9299	67.707	66.9745	69.7325	75.7548	73.6624	73.8917	75.9427	75.3631	76.6083	82.4554	80.621	76.1369	66.586	73.9045	68.086	63.758	69.2834	62.1115	66.5669	46.6656	20.6592
32.2516	36.449	38.4459	45.9936	51.9936	53.4873	55.3503	52.3758	54.5446	50.414	51.4395	48.1815	53.0159	50.621	58.0892	57.3376	61.8981	40.7229	48.8376	50.4841	49.0987	54.1783	59.7325	60.9777	57.7261	58.6146	62.8854	59.965	63.9299	67.707	66.9745	69.7325	75.7548	73.6624	73.8917	75.9427	75.3631	76.6083	82.4554	80.621	76.1369	66.586	73.9045	68.086	63.758	69.2834	62.1115	66.5669	46.6656	20.6592
22.0382	22.7548	27.1083	27.5223	24.2229	26.0573	25.6975	28.2675	27.7325	28.0414	27.7898	33.1847	35.6752	37.6401	39.5637	34.8376	26.5605	34.707	35.2389	35.586	36.535	41.6879	48.6688	48.6401	52.793	63.8248	69.2611	70.2006	70.4936	73.4363	70.6146	73.6083	73.2675	65.7102	68.0732	76.1242	79.0414	82.6561	82.879	91.2325	86.2293	83.9299	96.5414	90.6497	91.1051	108.844	121.818	119.322	130.28	53.4586
22.0382	22.7548	27.1083	27.5223	24.2229	26.0573	25.6975	28.2675	27.7325	28.0414	27.7898	33.1847	35.6752	37.6401	39.5637	34.8376	26.5605	34.707	35.2389	35.586	36.535	41.6879	48.6688	48.6401	52.793	63.8248	69.2611	70.2006	70.4936	73.4363	70.6146	73.6083	73.2675	65.7102	68.0732	76.1242	79.0414	82.6561	82.879	91.2325	86.2293	83.9299	96.5414	90.6497	91.1051	108.844	121.818	119.322	130.28	53.4586
22.0382	22.7548	27.1083	27.5223	24.2229	26.0573	25.6975	28.2675	27.7325	28.0414	27.7898	33.1847	35.6752	37.6401	39.5637	34.8376	26.5605	34.707	35.2389	35.586	36.535	41.6879	48.6688	48.6401	52.793	63.8248	69.2611	70.2006	70.4936	73.4363	70.6146	73.6083	73.2675	65.7102	68.0732	76.1242	79.0414	82.6561	82.879	91.2325	86.2293	83.9299	96.5414	90.6497	91.1051	108.844	121.818	119.322	130.28	53.4586
22.0382	22.7548	27.1083	27.5223	24.2229	26.0573	25.6975	28.2675	27.7325	28.0414	27.7898	33.1847	35.6752	37.6401	39.5637	34.8376	26.5605	34.707	35.2389	35.586	36.535	41.6879	48.6688	48.6401	52.793	63.8248	69.2611	70.2006	70.4936	73.4363	70.6146	73.6083	73.2675	65.7102	68.0732	76.1242	79.0414	82.6561	82.879	91.2325	86.2293	83.9299	96.5414	90.6497	91.1051	108.844	121.818	119.322	130.28	53.4586
22.0382	22.7548	27.1083	27.5223	24.2229	26.0573	25.6975	28.2675	27.7325	28.0414	27.7898	33.1847	35.6752	37.6401	39.5637	34.8376	38.3662	33.4618	33.8726	31.2197	28.4076	34.8408	35.6274	40.4299	37.2293	45.2994	43.6083	39.0732	38.3503	36.3121	34.535	36.3312	31.8153	32.0255	26.4682	29.0287	29.1369	28.9459	30.5605	23.1529	24.1783	22.7006	23.8981	19.4172	20.1592	23.6242	25.4013	24.1497	22.2197	9.14331
22.0382	22.7548	27.1083	27.5223	24.2229	26.0573	25.6975	28.2675	27.7325	28.0414	27.7898	33.1847	35.6752	37.6401	39.5637	34.8376	38.3662	33.4618	33.8726	31.2197	28.4076	34.8408	35.6274	40.4299	37.2293	45.2994	43.6083	39.0732	38.3503	36.3121	34.535	36.3312	31.8153	32.0255	26.4682	29.0287	29.1369	28.9459	30.5605	23.1529	24.1783	22.7006	23.8981	19.4172	20.1592	23.6242	25.4013	24.1497	22.2197	9.14331
22.0382	22.7548	27.1083	27.5223	24.2229	26.0573	25.6975	28.2675	27.7325	28.0414	27.7898	33.1847	35.6752	37.6401	39.5637	34.8376	38.3662	33.4618	33.8726	31.2197	28.4076	34.8408	35.6274	40.4299	37.2293	45.2994	43.6083	39.0732	38.3503	36.3121	34.535	36.3312	31.8153	32.0255	26.4682	29.0287	29.1369	28.9459	30.5605	23.1529	24.1783	22.7006	23.8981	19.4172	20.1592	23.6242	25.4013	24.1497	22.2197	9.14331
22.0382	22.7548	27.1083	27.5223	24.2229	26.0573	25.6975	28.2675	27.7325	28.0414	27.7898	33.1847	35.6752	37.6401	39.5637	34.8376	38.3662	33.4618	33.8726	31.2197	28.4076	34.8408	35.6274	40.4299	37.2293	45.2994	43.6083	39.0732	38.3503	36.3121	34.535	36.3312	31.8153	32.0255	26.4682	29.0287	29.1369	28.9459	30.5605	23.1529	24.1783	22.7006	23.8981	19.4172	20.1592	23.6242	25.4013	24.1497	22.2197	9.14331
13.0701	11.6975	14.086	14.0637	12.9427	15.2229	17.2229	19.4873	17.8758	18.0032	17.6879	21.0541	22.7516	25.2484	27.8408	23.3057	42.5478	39.672	45.7675	36	39.242	39.5764	44.4522	50	49.9618	43.2834	44.3344	42.3917	38.6815	33.9427	34.0924	28.7994	24.449	26.758	17.0764	18.621	18.7803	16.5287	17.6178	12.3089	16.086	17.1433	15.9968	17.1083	16.7707	15.465	15.4713	20.2102	21.3981	13.949
13.0701	11.6975	14.086	14.0637	12.9427	15.2229	17.2229	19.4873	17.8758	18.0032	17.6879	21.0541	22.7516	25.2484	27.8408	23.3057	42.5478	39.672	45.7675	36	39.242	39.5764	44.4522	50	49.9618	43.2834	44.3344	42.3917	38.6815	33.9427	34.0924	28.7994	24.449	26.758	13.4713	14.4045	17.0096	9.9586	16.7611	8.10191	9.51911	6.51592	8.82166	11.7675	5.8758	8.29936	9.07962	7.55732	5.28025	1.76752
13.0701	11.6975	14.086	14.0637	12.9427	15.2229	17.2229	19.4873	17.8758	18.0032	17.6879	21.0541	22.7516	25.2484	27.8408	23.3057	42.5478	39.672	45.7675	36	39.242	39.5764	44.4522	50	49.9618	43.2834	44.3344	42.3917	38.6815	33.9427	34.0924	28.7994	24.449	26.758	13.4713	14.4045	17.0096	9.9586	16.7611	8.10191	9.51911	6.51592	8.82166	11.7675	5.8758	8.29936	9.07962	7.55732	5.28025	1.76752
11.0223	10.5605	8.82803	9.67197	9.8758	9.70382	10.0446	13.5892	18.3025	18.293	16.0287	21.7866	19.5382	20.3408	22.3599	20.4713	24.3981	23.3089	23.3726	16.1879	19.242	18.0287	18.6656	25.6624	23.2293	26.4172	31.7739	32.2643	35.2484	30.1975	32.8121	30.0764	27.1051	24.4586	41.9809	41.8439	36.2038	28.6306	32.3153	25.4904	27.0892	19.8885	13.6051	11.6306	9.95223	12.8631	9.19427	8.79299	18.5287	7.97452
11.0223	10.5605	8.82803	9.67197	9.8758	9.70382	10.0446	13.5892	18.3025	18.293	16.0287	21.7866	19.5382	20.3408	22.3599	20.4713	24.3981	23.3089	23.3726	16.1879	19.242	18.0287	18.6656	25.6624	23.2293	26.4172	31.7739	32.2643	35.2484	30.1975	32.8121	30.0764	27.1051	24.4586	41.9809	41.8439	36.2038	28.6306	32.3153	25.4904	27.0892	19.8885	13.6051	11.6306	9.95223	12.8631	9.19427	8.79299	18.5287	7.97452
11.0223	10.5605	8.82803	9.67197	9.8758	9.70382	10.0446	13.5892	18.3025	18.293	16.0287	21.7866	19.5382	20.3408	22.3599	20.4713	24.3981	23.3089	23.3726	16.1879	19.242	18.0287	18.6656	25.6624	23.2293	26.4172	31.7739	32.2643	35.2484	30.1975	32.8121	30.0764	27.1051	24.4586	41.9809	41.8439	36.2038	28.6306	32.3153	25.4904	27.0892	19.8885	13.6051	11.6306	9.95223	12.8631	9.19427	8.79299	18.5287	7.97452
11.0223	10.5605	8.82803	9.67197	9.8758	9.70382	10.0446	13.5892	18.3025	18.293	16.0287	21.7866	19.5382	20.3408	22.3599	20.4713	24.3981	23.3089	23.3726	16.1879	19.242	18.0287	18.6656	25.6624	23.2293	26.4172	31.7739	32.2643	35.2484	30.1975	32.8121	30.0764	27.1051	24.4586	41.9809	41.8439	36.2038	28.6306	32.3153	25.4904	27.0892	19.8885	13.6051	11.6306	9.95223	12.8631	9.19427	8.79299	18.5287	7.97452
11.0223	10.5605	8.82803	9.67197	9.8758	9.70382	10.0446	13.5892	18.3025	18.293	16.0287	21.7866	19.5382	20.3408	22.3599	20.4713	24.3981	23.3089	23.3726	16.1879	19.242	18.0287	18.6656	25.6624	23.2293	26.4172	31.7739	32.2643	35.2484	30.1975	32.8121	30.0764	27.1051	19.5605	31.8121	33.551	30.6624	29.2707	24.7484	18.3153	19.4459	11.5573	8.67516	7.86306	10.9395	10.6752	12.2548	10.914	11.3726	7.22611
11.0223	10.5605	8.82803	9.67197	9.8758	9.70382	10.0446	13.5892	18.3025	18.293	16.0287	21.7866	19.5382	20.3408	22.3599	20.4713	24.3981	23.3089	23.3726	16.1879	19.242	18.0287	18.6656	25.6624	23.2293	26.4172	31.7739	32.2643	35.2484	30.1975	32.8121	30.0764	27.1051	19.5605	31.8121	33.551	30.6624	29.2707	24.7484	18.3153	19.4459	11.5573	8.67516	7.86306	10.9395	10.6752	12.2548	10.914	11.3726	7.22611
11.0223	10.5605	8.82803	9.67197	9.8758	9.70382	10.0446	13.5892	18.3025	18.293	16.0287	21.7866	19.5382	20.3408	22.3599	20.4713	24.3981	23.3089	23.3726	16.1879	19.242	18.0287	18.6656	25.6624	23.2293	26.4172	31.7739	32.2643	35.2484	30.1975	32.8121	30.0764	27.1051	19.5605	31.8121	33.551	30.6624	29.2707	24.7484	18.3153	19.4459	11.5573	8.67516	7.86306	10.9395	10.6752	12.2548	10.914	11.3726	7.22611
35.6624	35.6911	35.4236	33.8153	34.2834	37.4395	36.8694	39.1497	42.9395	40.6369	39.5382	42.949	31.1178	28.6783	25.1783	26.7038	29.6401	29.6592	27.6146	28.2803	21.0637	22.5987	19.9522	20.8726	20	18.6338	15.6178	18	19.4586	20.379	21.0669	21.328	25.9873	37.707	32.8471	30.1879	25.9459	25.3726	23.5223	19.1338	21.2038	17.1752	13.5987	13.5828	14.1083	14.0669	12.6465	11.5446	12.0446	7.38217
35.6624	35.6911	35.4236	33.8153	34.2834	37.4395	36.8694	39.1497	42.9395	40.6369	39.5382	42.949	31.1178	28.6783	25.1783	26.7038	29.6401	29.6592	27.6146	28.2803	21.0637	22.5987	19.9522	20.8726	20	18.6338	15.6178	18	19.4586	20.379	21.0669	21.328	25.9873	37.707	32.8471	30.1879	25.9459	25.3726	23.5223	19.1338	21.2038	17.1752	13.5987	13.5828	14.1083	14.0669	12.6465	11.5446	12.0446	7.38217
35.6624	35.6911	35.4236	33.8153	34.2834	37.4395	36.8694	39.1497	42.9395	40.6369	39.5382	42.949	31.1178	28.6783	25.1783	26.7038	29.6401	29.6592	27.6146	28.2803	21.0637	22.5987	19.9522	20.8726	20	18.6338	15.6178	18	19.4586	20.379	21.0669	21.328	25.9873	37.707	32.8471	30.1879	25.9459	25.3726	23.5223	19.1338	21.2038	17.1752	13.5987	13.5828	14.1083	14.0669	12.6465	11.5446	12.0446	7.38217
35.6624	35.6911	35.4236	33.8153	34.2834	37.4395	36.8694	39.1497	42.9395	40.6369	39.5382	42.949	31.1178	28.6783	25.1783	26.7038	29.6401	29.6592	27.6146	28.2803	21.0637	22.5987	19.9522	20.8726	20	18.6338	15.6178	18	19.4586	20.379	21.0669	21.328	25.9873	37.707	32.8471	30.1879	25.9459	25.3726	23.5223	16.9172	20.0924	13.742	16.8503	14.8949	14.9172	13.3726	10.6911	9.94904	8.9586	6.00318
35.6624	35.6911	35.4236	33.8153	34.2834	37.4395	36.8694	39.1497	42.9395	40.6369	39.5382	42.949	31.1178	28.6783	25.1783	26.7038	29.6401	29.6592	27.6146	28.2803	21.0637	22.5987	19.9522	20.8726	20	18.6338	15.6178	18	19.4586	20.379	21.0669	21.328	25.9873	37.707	32.8471	30.1879	25.9459	25.3726	23.5223	16.9172	20.0924	13.742	16.8503	14.8949	14.9172	13.3726	10.6911	9.94904	8.9586	6.00318
35.6624	35.6911	35.4236	33.8153	34.2834	37.4395	36.8694	39.1497	42.9395	40.6369	39.5382	42.949	31.1178	28.6783	25.1783	26.7038	29.6401	29.6592	27.6146	28.2803	21.0637	22.5987	19.9522	20.8726	20	18.6338	15.6178	18	19.4586	20.379	21.0669	21.328	25.9873	37.707	32.8471	30.1879	25.9459	25.3726	23.5223	16.9172	20.0924	13.742	16.8503	14.8949	14.9172	13.3726	10.6911	9.94904	8.9586	6.00318
35.6624	35.6911	35.4236	33.8153	34.2834	37.4395	36.8694	39.1497	42.9395	40.6369	39.5382	42.949	31.1178	28.6783	25.1783	26.7038	29.6401	29.6592	27.6146	28.2803	21.0637	22.5987	19.9522	20.8726	20	18.6338	15.6178	18	19.4586	20.379	21.0669	21.328	25.9873	37.707	32.8471	30.1879	25.9459	25.3726	23.5223	16.9172	20.0924	13.742	16.8503	14.8949	14.9172	13.3726	10.6911	9.94904	8.9586	6.00318
35.6624	35.6911	35.4236	33.8153	34.2834	37.4395	36.8694	39.1497	42.9395	40.6369	39.5382	41.2293	40	28.8185	28.293	25.9299	21.6019	20.4554	19.6497	19.2898	19.5924	21.5159	17.2803	16.0637	13.7325	18.6338	15.4299	12.2643	15.8439	17.465	16.5828	22.8439	25.3057	25.3376	26.0032	26.9904	27.8599	27.0096	20.8726	20.5064	21.5478	17.9331	10.9745	9.88217	8.93631	7.46178	5.90127	6.27707	3.89809	3.31847
35.6624	35.6911	35.4236	33.8153	34.2834	37.4395	36.8694	39.1497	42.9395	40.6369	39.5382	41.2293	40	28.8185	28.293	25.9299	21.6019	20.4554	19.6497	19.2898	19.5924	21.5159	17.2803	16.0637	13.7325	18.6338	15.4299	12.2643	15.8439	17.465	16.5828	22.8439	25.3057	25.3376	26.0032	26.9904	27.8599	27.0096	20.8726	20.5064	21.5478	17.9331	10.9745	9.88217	8.93631	7.46178	5.90127	6.27707	3.89809	3.31847
35.6624	35.6911	35.4236	33.8153	34.2834	37.4395	36.8694	39.1497	42.9395	40.6369	39.5382	41.2293	40	28.8185	28.293	25.9299	21.6019	20.4554	19.6497	19.2898	19.5924	21.5159	17.2803	16.0637	13.7325	18.6338	15.4299	12.2643	15.8439	17.465	16.5828	22.8439	25.3057	25.3376	26.0032	26.9904	27.8599	27.0096	20.8726	20.5064	21.5478	17.9331	10.9745	9.88217	8.93631	7.46178	5.90127	6.27707	3.89809	3.31847
35.6624	35.6911	35.4236	33.8153	34.2834	37.4395	36.8694	39.1497	42.9395	40.6369	39.5382	41.2293	40	28.8185	28.293	25.9299	21.6019	20.4554	19.6497	19.2898	19.5924	21.5159	17.2803	16.0637	13.7325	18.6338	15.4299	12.2643	15.8439	17.465	16.5828	22.8439	25.3057	25.3376	26.0032	26.9904	27.8599	19.949	27.2611	25.9968	18.2389	11.6847	12.0414	11.6051	11.2548	10.2484	11.1178	9.52229	8.45541	3.96497
35.6624	35.6911	35.4236	33.8153	34.2834	37.4395	36.8694	39.1497	42.9395	40.6369	39.5382	41.2293	40	28.8185	28.293	25.9299	21.6019	20.4554	19.6497	19.2898	19.5924	21.5159	17.2803	16.0637	13.7325	18.6338	15.4299	12.2643	15.8439	17.465	16.5828	22.8439	25.3057	25.3376	26.0032	26.9904	27.8599	19.949	27.2611	25.9968	18.2389	11.6847	12.0414	11.6051	11.2548	10.2484	11.1178	9.52229	8.45541	3.96497
35.6624	35.6911	35.4236	33.8153	34.2834	37.4395	36.8694	39.1497	42.9395	40.6369	39.5382	41.2293	40	28.8185	28.293	25.9299	21.6019	20.4554	19.6497	19.2898	19.5924	21.5159	17.2803	16.0637	13.7325	18.6338	15.4299	12.2643	15.8439	17.465	16.5828	22.8439	25.3057	25.3376	26.0032	26.9904	27.8599	19.949	27.2611	25.9968	18.2389	11.6847	12.0414	11.6051	11.2548	10.2484	11.1178	9.52229	8.45541	3.96497
60.3631	64.9873	65.3439	68.6338	64.2516	65.9427	69.6146	73.6274	81.3439	80.1497	76.0414	83.379	91.5573	93.4268	87.2707	81.5478	86.793	82.7389	87.9554	82.828	88.3121	88.1783	81.1815	79.5	82.3567	76.4713	76.8439	81.5605	81.0732	81.8248	87.1592	88.7134	106.841	107.637	96.8503	101.497	129.726	109.134	88.5573	110.347	110.134	114.997	105.876	93.328	87.5446	86.3503	85.4204	81.1847	88.0159	38.7197
60.3631	64.9873	65.3439	68.6338	64.2516	65.9427	69.6146	73.6274	81.3439	80.1497	76.0414	83.379	91.5573	93.4268	87.2707	81.5478	86.793	82.7389	87.9554	82.828	88.3121	88.1783	81.1815	79.5	82.3567	76.4713	76.8439	81.5605	81.0732	81.8248	87.1592	88.7134	106.841	107.637	105.812	115.013	110.115	119.172	130.019	124.443	126.847	120.713	120.535	123.054	120.959	114.85	102.392	88.5064	88.1242	46.4076
54.2739	51.9204	53.449	49.7643	41.9363	38.2293	39.1656	38.6975	45.8344	51.2389	52.7643	76.9427	84.379	90.9968	89.6656	71.2739	72.4172	77.0382	77.8822	76.8153	83.2134	88.2516	78.3312	73.2643	75.1433	74.0255	72.8567	72.8822	72.7166	63.9713	66.7197	62.6083	47.5605	62.9522	41.0828	55.3089	54.551	69.051	70.1115	58.5541	57.0446	62.0924	64.2038	57.7771	51.4809	46.5478	47.465	42.7006	40.7675	25.2006
54.2739	51.9204	53.449	49.7643	41.9363	38.2293	39.1656	38.6975	45.8344	51.2389	52.7643	76.9427	84.379	90.9968	89.6656	71.2739	72.4172	77.0382	77.8822	76.8153	83.2134	88.2516	78.3312	73.2643	75.1433	74.0255	72.8567	72.8822	72.7166	63.9713	66.7197	62.6083	47.5096	74.6975	67.4554	37.4904	43.4236	55.086	41.4809	38.6242	40.1624	44.4904	36.5032	41.5955	44.7357	42.3408	45.0255	44.8312	29.9172	26.2357
29.7643	30.1178	24.9427	26.6306	21.2643	23.1306	26.1306	24.8631	29.2866	36.3567	36.0605	40.2962	42.2389	41.2006	42.0701	43.6242	45.1083	39.0637	41.4809	37.7548	41.414	50.6115	50.4841	47.5446	45.3089	44.8822	47.8344	49.758	48.3217	51.5732	61.3822	62.2771	59.7102	59.2516	38.9427	41.8726	50.914	61.4522	68.9045	60.4522	69.4236	63.7611	61.3981	59.3599	57.5287	55.2834	54.1242	55.9745	52.3599	25.5446
29.7643	30.1178	24.9427	26.6306	21.2643	23.1306	26.1306	24.8631	29.2866	36.3567	36.0605	40.2962	42.2389	41.2006	42.0701	43.6242	45.1083	39.0637	41.4809	37.7548	41.414	50.6115	50.4841	47.5446	45.3089	44.8822	47.8344	49.758	48.3217	51.5732	61.3822	62.2771	59.7102	48.8981	57.8217	59.9395	71.6274	79.5	67.7261	49.9873	58.0223	53.7611	56.3408	59.4713	57.9873	54.0032	53.8376	57.4236	56.0064	24.9331
24.2006	24.4108	23.5478	22.7643	18.3949	20.4682	18.7102	26.6146	25.8599	18.2357	20.0541	16.9299	15.9236	18.9745	20.4395	19.0032	12.1338	24.1051	30.0955	8.43312	19.6433	15.2452	13.8121	14.5605	18.9904	19.8885	20.3153	18.8885	19.1561	16.4618	18.5096	23.086	21.707	24.0987	20.9745	24.9236	25.6401	26.0255	24.3726	16.1656	22.5732	18.3248	15.7834	12.7229	7.24204	15.8248	13	15.1688	13.0892	8.07643
24.2006	24.4108	23.5478	22.7643	18.3949	20.4682	18.7102	26.6146	25.8599	18.2357	20.0541	16.9299	15.9236	18.9745	20.4395	19.0032	12.1338	24.1051	30.0955	8.43312	19.6433	15.2452	13.8121	14.5605	18.9904	19.8885	20.3153	18.8885	19.1561	16.4618	18.5096	23.086	21.707	24.0987	20.9745	24.9236	25.6401	26.0255	24.3726	16.1656	22.5732	18.3248	15.7834	12.7229	7.24204	15.8248	13	15.1688	13.0892	8.07643
24.2006	24.4108	23.5478	22.7643	18.3949	20.4682	18.7102	26.6146	25.8599	18.2357	20.0541	16.9299	15.9236	18.9745	20.4395	19.0032	12.1338	24.1051	30.0955	8.43312	19.6433	15.2452	13.8121	14.5605	18.9904	19.8885	20.3153	18.8885	19.1561	16.4618	18.5096	23.086	21.707	24.0987	20.9745	24.9236	25.6401	26.0255	24.3726	16.1656	22.5732	18.3248	15.7834	12.7229	7.24204	15.8248	13	15.1688	13.0892	8.07643
24.2006	24.4108	23.5478	22.7643	18.3949	20.4682	18.7102	26.6146	25.8599	18.2357	20.0541	16.9299	15.9236	18.9745	20.4395	19.0032	12.1338	24.1051	30.0955	8.43312	19.6433	15.2452	13.8121	14.5605	18.9904	19.8885	20.3153	18.8885	19.1561	16.4618	18.5096	23.086	21.707	24.0987	20.9745	24.9236	25.6401	26.0255	24.3726	16.1656	22.5732	18.3248	15.7834	12.7229	7.24204	15.8248	13	15.1688	13.0892	8.07643
24.2006	24.4108	23.5478	22.7643	18.3949	20.4682	18.7102	26.6146	25.8599	18.2357	20.0541	16.9299	15.9236	18.9745	20.4395	19.0032	12.1338	24.1051	30.0955	8.43312	19.6433	15.2452	13.8121	14.5605	18.9904	19.8885	20.3153	18.8885	19.1561	16.4618	18.5096	23.086	21.707	24.0987	20.9745	24.9236	25.6401	26.0255	24.3726	15.1465	21.3408	12.2261	15.7834	11.0701	6.43631	8.43312	12.2452	13.5191	15.9108	9.31529
24.2006	24.4108	23.5478	22.7643	18.3949	20.4682	18.7102	26.6146	25.8599	18.2357	20.0541	16.9299	15.9236	18.9745	20.4395	19.0032	12.1338	24.1051	30.0955	8.43312	19.6433	15.2452	13.8121	14.5605	18.9904	19.8885	20.3153	18.8885	19.1561	16.4618	18.5096	23.086	21.707	24.0987	20.9745	24.9236	25.6401	26.0255	24.3726	15.1465	21.3408	12.2261	15.7834	11.0701	6.43631	8.43312	12.2452	13.5191	15.9108	9.31529
24.2006	24.4108	23.5478	22.7643	18.3949	20.4682	18.7102	26.6146	25.8599	18.2357	20.0541	16.9299	15.9236	18.9745	20.4395	19.0032	12.1338	24.1051	30.0955	8.43312	19.6433	15.2452	13.8121	14.5605	18.9904	19.8885	20.3153	18.8885	19.1561	16.4618	18.5096	23.086	21.707	24.0987	20.9745	24.9236	25.6401	26.0255	24.3726	15.1465	21.3408	12.2261	15.7834	11.0701	6.43631	8.43312	12.2452	13.5191	15.9108	9.31529
24.2006	24.4108	23.5478	22.7643	18.3949	20.4682	18.7102	26.6146	25.8599	18.2357	14.1656	22.8726	19.5669	21.4236	19.9204	19.9108	12.172	12.8981	14.5414	10.6242	12.3694	10.0318	9.84713	12.6592	13.1433	10.1401	13.6274	11.4363	15.621	14.3631	14.1146	14.2166	17.4268	16.3694	17.3694	17.7866	18.2229	16.4522	17.5828	13.8631	13.3153	11.3662	7.56369	9.71656	7.09873	7.47134	7.03822	7.08917	6.78344	3.38535
24.2006	24.4108	23.5478	22.7643	18.3949	20.4682	18.7102	26.6146	25.8599	18.2357	14.1656	22.8726	19.5669	21.4236	19.9204	19.9108	12.172	12.8981	14.5414	10.6242	12.3694	10.0318	9.84713	12.6592	13.1433	10.1401	13.6274	11.4363	15.621	14.3631	14.1146	14.2166	17.4268	16.3694	17.3694	17.7866	18.2229	16.4522	17.5828	13.8631	13.3153	11.3662	7.56369	9.71656	7.09873	7.47134	7.03822	7.08917	6.78344	3.38535
24.2006	24.4108	23.5478	22.7643	18.3949	20.4682	18.7102	26.6146	25.8599	18.2357	14.1656	22.8726	19.5669	21.4236	19.9204	19.9108	12.172	12.8981	14.5414	10.6242	12.3694	10.0318	9.84713	12.6592	13.1433	10.1401	13.6274	11.4363	15.621	14.3631	14.1146	14.2166	17.4268	16.3694	17.3694	17.7866	18.2229	16.4522	17.5828	13.8631	13.3153	11.3662	7.56369	9.71656	7.09873	7.47134	7.03822	7.08917	6.78344	3.38535
24.2006	24.4108	23.5478	22.7643	18.3949	20.4682	18.7102	26.6146	25.8599	18.2357	14.1656	22.8726	19.5669	21.4236	19.9204	19.9108	12.172	12.8981	14.5414	10.6242	12.3694	10.0318	9.84713	12.6592	13.1433	10.1401	13.6274	11.4363	15.621	14.3631	14.1146	14.2166	17.4268	16.3694	17.3694	17.7866	18.2229	16.4522	17.5828	13.8631	13.3153	11.3662	7.56369	9.71656	7.09873	7.47134	7.03822	7.08917	6.78344	3.38535
24.2006	24.4108	23.5478	22.7643	18.3949	20.4682	18.7102	26.6146	25.8599	18.2357	14.1656	22.8726	19.5669	21.4236	19.9204	19.9108	12.172	12.8981	14.5414	10.6242	12.3694	10.0318	9.84713	12.6592	13.1433	10.1401	13.6274	11.4363	15.621	14.3631	14.1146	14.2166	17.4268	16.3694	17.3694	17.7866	18.2229	16.4522	18.2229	21.6274	15.2357	7.77389	6.61146	6.48089	6.8949	6.07325	5.40764	7.16561	5.98408	2.19745
24.2006	24.4108	23.5478	22.7643	18.3949	20.4682	18.7102	26.6146	25.8599	18.2357	14.1656	22.8726	19.5669	21.4236	19.9204	19.9108	12.172	12.8981	14.5414	10.6242	12.3694	10.0318	9.84713	12.6592	13.1433	10.1401	13.6274	11.4363	15.621	14.3631	14.1146	14.2166	17.4268	16.3694	17.3694	17.7866	18.2229	16.4522	18.2229	21.6274	15.2357	7.77389	6.61146	6.48089	6.8949	6.07325	5.40764	7.16561	5.98408	2.19745
24.2006	24.4108	23.5478	22.7643	18.3949	20.4682	18.7102	26.6146	25.8599	18.2357	14.1656	22.8726	19.5669	21.4236	19.9204	19.9108	12.172	12.8981	14.5414	10.6242	12.3694	10.0318	9.84713	12.6592	13.1433	10.1401	13.6274	11.4363	15.621	14.3631	14.1146	14.2166	17.4268	16.3694	17.3694	17.7866	18.2229	16.4522	18.2229	21.6274	15.2357	7.77389	6.61146	6.48089	6.8949	6.07325	5.40764	7.16561	5.98408	2.19745
24.2006	24.4108	23.5478	22.7643	18.3949	20.4682	18.7102	26.6146	25.8599	18.2357	14.1656	22.8726	19.5669	21.4236	19.9204	19.9108	12.172	12.8981	14.5414	10.6242	12.3694	10.0318	9.84713	12.6592	13.1433	10.1401	13.6274	11.4363	15.621	14.3631	14.1146	14.2166	17.4268	16.3694	17.3694	17.7866	18.2229	16.4522	18.2229	21.6274	15.2357	7.77389	6.61146	6.48089	6.8949	6.07325	5.40764	7.16561	5.98408	2.19745
14.6911	17.2038	20.0287	21.6019	23.3439	23.535	18.7357	21.7166	22.328	24.7389	23.3471	20.7803	19.7962	15.8599	17.6529	15.9395	14.7293	15.1115	16.2006	13.051	15.0955	16.2389	14.7484	18.0955	18.0159	18.3439	17.2166	16.2197	15.0255	16.5987	15.1146	16.3599	12.621	17.4936	16.8885	19.1178	11.379	14.2994	15.9713	14.8217	14.0701	12.5318	11.6401	11.2643	6.59554	8.05732	8.66561	7.40446	9.90446	4.70701
14.6911	17.2038	20.0287	21.6019	23.3439	23.535	18.7357	21.7166	22.328	24.7389	23.3471	20.7803	19.7962	15.8599	17.6529	15.9395	14.7293	15.1115	16.2006	13.051	15.0955	16.2389	14.7484	18.0955	18.0159	18.3439	17.2166	16.2197	15.0255	16.5987	15.1146	16.3599	12.621	17.4936	16.8885	19.1178	11.379	14.2994	15.9713	14.8217	14.0701	12.5318	11.6401	11.2643	6.59554	8.05732	8.66561	7.40446	9.90446	4.70701
14.6911	17.2038	20.0287	21.6019	23.3439	23.535	18.7357	21.7166	22.328	24.7389	23.3471	20.7803	19.7962	15.8599	17.6529	15.9395	14.7293	15.1115	16.2006	13.051	15.0955	16.2389	14.7484	18.0955	18.0159	18.3439	17.2166	16.2197	15.0255	16.5987	15.1146	16.3599	12.621	17.4936	16.8885	19.1178	11.379	14.2994	15.9713	14.8217	14.0701	12.5318	11.6401	11.2643	6.59554	8.05732	8.66561	7.40446	9.90446	4.70701
14.6911	17.2038	20.0287	21.6019	23.3439	23.535	18.7357	21.7166	22.328	24.7389	23.3471	20.7803	19.7962	15.8599	17.6529	15.9395	14.7293	15.1115	16.2006	13.051	15.0955	16.2389	14.7484	18.0955	18.0159	18.3439	17.2166	16.2197	15.0255	16.5987	15.1146	16.3599	12.621	17.4936	16.8885	19.1178	11.379	14.2994	15.9713	14.8217	14.0701	12.5318	11.6401	11.2643	6.59554	8.05732	8.66561	7.40446	9.90446	4.70701
14.6911	17.2038	20.0287	21.6019	23.3439	23.535	18.7357	21.7166	22.328	24.7389	23.3471	20.7803	19.7962	15.8599	17.6529	15.9395	14.7293	15.1115	16.2006	13.051	15.0955	16.2389	14.7484	18.0955	18.0159	18.3439	17.2166	16.2197	15.0255	16.5987	15.1146	16.3599	12.621	16.8949	23.5255	14.0701	13.8949	14.3503	15.7357	12.2611	10.6051	9.73885	6.31847	7.61783	7.64331	8.59554	9.9172	6.65605	10.5924	4.93949
14.6911	17.2038	20.0287	21.6019	23.3439	23.535	18.7357	21.7166	22.328	24.7389	23.3471	20.7803	19.7962	15.8599	17.6529	15.9395	14.7293	15.1115	16.2006	13.051	15.0955	16.2389	14.7484	18.0955	18.0159	18.3439	17.2166	16.2197	15.0255	16.5987	15.1146	16.3599	12.621	16.8949	23.5255	14.0701	13.8949	14.3503	15.7357	12.2611	10.6051	9.73885	6.31847	7.61783	7.64331	8.59554	9.9172	6.65605	10.5924	4.93949
14.6911	17.2038	20.0287	21.6019	23.3439	23.535	18.7357	21.7166	22.328	24.7389	23.3471	20.7803	19.7962	15.8599	17.6529	15.9395	14.7293	15.1115	16.2006	13.051	15.0955	16.2389	14.7484	18.0955	18.0159	18.3439	17.2166	16.2197	15.0255	16.5987	15.1146	16.3599	12.621	16.8949	23.5255	14.0701	13.8949	14.3503	15.7357	12.2611	10.6051	9.73885	6.31847	7.61783	7.64331	8.59554	9.9172	6.65605	10.5924	4.93949
14.6911	17.2038	20.0287	21.6019	23.3439	23.535	18.7357	21.7166	22.328	24.7389	23.3471	20.7803	19.7962	15.8599	17.6529	15.9395	14.7293	15.1115	16.2006	13.051	15.0955	16.2389	14.7484	18.0955	18.0159	18.3439	17.2166	16.2197	15.0255	16.5987	15.1146	16.3599	12.621	16.8949	23.5255	14.0701	13.8949	14.3503	15.7357	12.2611	10.6051	9.73885	6.31847	7.61783	7.64331	8.59554	9.9172	6.65605	10.5924	4.93949
14.6911	17.2038	20.0287	21.6019	23.3439	23.535	18.7357	21.7166	18.3662	21.7803	17.7675	9.61783	14.8726	17.2516	13.879	12.0414	13.3121	12.0541	12.242	10.879	14.6561	12.1051	12.121	11.7261	12.5924	13.1911	11.586	12.5064	10.3217	11.3599	12.7038	16.5318	25.1815	29.1274	34.1561	7.11146	22.9108	15.5828	13.5573	13.5318	12.5478	9.81529	10.0796	11.1847	8.80255	10.0669	6.7707	7.02548	6.80892	2.58917
14.6911	17.2038	20.0287	21.6019	23.3439	23.535	18.7357	21.7166	18.3662	21.7803	17.7675	9.61783	14.8726	17.2516	13.879	12.0414	13.3121	12.0541	12.242	10.879	14.6561	12.1051	12.121	11.7261	12.5924	13.1911	11.586	12.5064	10.3217	11.3599	12.7038	16.5318	25.1815	29.1274	34.1561	7.11146	22.9108	15.5828	13.5573	13.5318	12.5478	9.81529	10.0796	11.1847	8.80255	10.0669	6.7707	7.02548	6.80892	2.58917
14.6911	17.2038	20.0287	21.6019	23.3439	23.535	18.7357	21.7166	18.3662	21.7803	17.7675	9.61783	14.8726	17.2516	13.879	12.0414	13.3121	12.0541	12.242	10.879	14.6561	12.1051	12.121	11.7261	12.5924	13.1911	11.586	12.5064	10.3217	11.3599	12.7038	16.5318	25.1815	29.1274	34.1561	7.11146	22.9108	15.5828	13.5573	13.5318	12.5478	9.81529	10.0796	11.1847	8.80255	10.0669	6.7707	7.02548	6.80892	2.58917
14.6911	17.2038	20.0287	21.6019	23.3439	23.535	18.7357	21.7166	18.3662	21.7803	17.7675	9.61783	14.8726	17.2516	13.879	12.0414	13.3121	12.0541	12.242	10.879	14.6561	12.1051	12.121	11.7261	12.5924	13.1911	11.586	12.5064	10.3217	11.3599	12.7038	16.5318	25.1815	29.1274	34.1561	16.9841	19.1019	19.8089	26.7038	20.0669	18.4745	14.5159	10.5255	11.5287	10.3758	12.5637	10.9522	11.5828	10.8885	3.32166
14.6911	17.2038	20.0287	21.6019	23.3439	23.535	18.7357	21.7166	18.3662	21.7803	17.7675	9.61783	14.8726	17.2516	13.879	12.0414	13.3121	12.0541	12.242	10.879	14.6561	12.1051	12.121	11.7261	12.5924	13.1911	11.586	12.5064	10.3217	11.3599	12.7038	16.5318	25.1815	29.1274	34.1561	16.9841	19.1019	19.8089	26.7038	20.0669	18.4745	14.5159	10.5255	11.5287	10.3758	12.5637	10.9522	11.5828	10.8885	3.32166
29.6401	30.7898	30.6975	32.5732	25.3503	28.758	28.6975	21.7293	34.535	28.7834	22.5955	21.1306	22.9904	20.8121	11.1592	13.9682	12.8153	8.24204	7.55096	7.9172	10.2962	9.82803	7.64013	8.50955	10.1688	8.51592	9.7707	8.72293	8.53185	9.96178	13.6146	15.5382	20.6019	18.0064	21.4522	13.1306	10.6911	9.81529	12.621	9.35032	12.7452	8.92675	12.4554	12.0191	5.97452	10.3822	10.8503	11.9331	10.621	4.4586
29.6401	30.7898	30.6975	32.5732	25.3503	28.758	28.6975	21.7293	34.535	28.7834	22.5955	21.1306	22.9904	20.8121	11.1592	13.9682	12.8153	8.24204	7.55096	7.9172	10.2962	9.82803	7.64013	8.50955	10.1688	8.51592	9.7707	8.72293	8.53185	9.96178	13.6146	15.5382	20.6019	18.0064	21.4522	13.1306	10.6911	9.81529	12.621	9.35032	12.7452	8.92675	12.4554	12.0191	5.97452	10.3822	10.8503	11.9331	10.621	4.4586
29.6401	30.7898	30.6975	32.5732	25.3503	28.758	28.6975	21.7293	34.535	28.7834	22.5955	21.1306	22.9904	20.8121	11.1592	13.9682	12.8153	8.24204	7.55096	7.9172	10.2962	9.82803	7.64013	8.50955	10.1688	8.51592	9.7707	8.72293	8.53185	9.96178	13.6146	15.5382	20.6019	18.0064	21.4522	13.1306	10.6911	9.81529	12.621	9.35032	12.7452	8.92675	12.4554	12.0191	5.97452	10.3822	10.8503	11.9331	10.621	4.4586
29.6401	30.7898	30.6975	32.5732	25.3503	28.758	28.6975	21.7293	34.535	28.7834	22.5955	21.1306	22.9904	20.8121	11.1592	13.9682	12.8153	8.24204	7.55096	7.9172	10.2962	9.82803	7.64013	8.50955	10.1688	8.51592	9.7707	8.72293	8.53185	9.96178	13.6146	15.5382	20.6019	18.0064	21.4522	13.1306	10.6911	9.81529	12.621	9.35032	12.7452	8.92675	12.4554	12.0191	5.97452	10.3822	10.8503	11.9331	10.621	4.4586
29.6401	30.7898	30.6975	32.5732	25.3503	28.758	28.6975	21.7293	34.535	28.7834	22.5955	21.1306	22.9904	20.8121	11.1592	13.9682	12.8153	8.24204	7.55096	7.9172	10.2962	9.82803	7.64013	8.50955	10.1688	8.51592	9.7707	8.72293	8.53185	9.96178	13.6146	15.5382	20.6019	18.0064	21.4522	13.1306	10.6911	9.81529	12.621	9.35032	12.7452	8.92675	12.4554	12.0191	5.97452	10.3822	10.8503	11.9331	10.621	4.4586
29.6401	30.7898	30.6975	32.5732	25.3503	28.758	28.6975	21.7293	34.535	28.7834	22.5955	21.1306	22.9904	20.8121	11.1592	13.9682	12.8153	8.24204	7.55096	7.9172	10.2962	9.82803	7.64013	8.50955	10.1688	8.51592	9.7707	8.72293	8.53185	9.96178	13.6146	15.5382	20.6019	18.0064	21.4522	13.1306	10.6911	9.81529	12.621	9.35032	12.7452	8.92675	12.4554	12.0191	5.97452	10.3822	10.8503	11.9331	10.621	4.4586
29.6401	30.7898	30.6975	32.5732	25.3503	28.758	28.6975	21.7293	34.535	28.7834	22.5955	21.1306	22.9904	20.8121	11.1592	13.9682	12.8153	8.24204	7.55096	7.9172	10.2962	9.82803	7.64013	8.50955	10.1688	8.51592	9.7707	8.72293	8.53185	9.96178	13.6146	15.5382	20.6019	18.0064	21.4522	13.1306	10.6911	9.81529	12.621	9.35032	12.7452	8.92675	12.4554	12.0191	5.97452	10.3822	10.8503	11.9331	10.621	4.4586
29.6401	30.7898	30.6975	32.5732	25.3503	28.758	28.6975	21.7293	34.535	28.7834	22.5955	21.1306	22.9904	20.8121	11.1592	13.9682	12.8153	8.24204	7.55096	7.9172	10.2962	9.82803	7.64013	8.50955	10.1688	8.51592	9.7707	8.72293	8.53185	9.96178	13.6146	15.5382	20.6019	18.0064	21.4522	13.1306	10.6911	9.81529	12.621	9.35032	12.7452	8.92675	12.4554	12.0191	5.97452	10.3822	10.8503	11.9331	10.621	4.4586
29.6401	30.7898	30.6975	32.5732	25.3503	28.758	28.6975	21.7293	34.535	28.7834	22.5955	21.1306	22.9904	20.8121	11.1592	13.9682	12.8153	8.24204	7.55096	7.9172	10.2962	9.82803	7.64013	8.50955	10.1688	8.51592	9.7707	8.72293	8.53185	9.96178	13.6146	15.5382	20.6019	13.7325	20.0032	12.2484	12.4777	10.8185	10.5287	7.76433	12.0573	12.8217	7.6051	10.7803	8.52548	11.5255	10.9076	11.2261	12.0828	3.99045
29.6401	30.7898	30.6975	32.5732	25.3503	28.758	28.6975	21.7293	34.535	28.7834	22.5955	21.1306	22.9904	20.8121	11.1592	13.9682	12.8153	8.24204	7.55096	7.9172	10.2962	9.82803	7.64013	8.50955	10.1688	8.51592	9.7707	8.72293	8.53185	9.96178	13.6146	15.5382	20.6019	13.7325	20.0032	12.2484	12.4777	10.8185	10.5287	7.76433	12.0573	12.8217	7.6051	10.7803	8.52548	11.5255	10.9076	11.2261	12.0828	3.99045
29.6401	30.7898	30.6975	32.5732	25.3503	28.758	28.6975	21.7293	34.535	28.7834	22.5955	21.1306	22.9904	20.8121	11.1592	13.9682	12.8153	8.24204	7.55096	7.9172	10.2962	9.82803	7.64013	8.50955	10.1688	8.51592	9.7707	8.72293	8.53185	9.96178	13.6146	15.5382	20.6019	13.7325	20.0032	12.2484	12.4777	10.8185	10.5287	7.76433	12.0573	12.8217	7.6051	10.7803	8.52548	11.5255	10.9076	11.2261	12.0828	3.99045
29.6401	30.7898	30.6975	32.5732	25.3503	28.758	28.6975	21.7293	34.535	28.7834	22.5955	21.1306	22.9904	20.8121	11.1592	13.9682	12.8153	8.24204	7.55096	7.9172	10.2962	9.82803	7.64013	8.50955	10.1688	8.51592	9.7707	8.72293	8.53185	9.96178	13.6146	15.5382	20.6019	13.7325	20.0032	12.2484	12.4777	10.8185	10.5287	7.76433	12.0573	12.8217	7.6051	10.7803	8.52548	11.5255	10.9076	11.2261	12.0828	3.99045
29.6401	30.7898	30.6975	32.5732	25.3503	28.758	28.6975	21.7293	34.535	28.7834	22.5955	21.1306	22.9904	20.8121	11.1592	13.9682	12.8153	8.24204	7.55096	7.9172	10.2962	9.82803	7.64013	8.50955	10.1688	8.51592	9.7707	8.72293	8.53185	9.96178	13.6146	15.5382	20.6019	13.7325	20.0032	12.2484	12.4777	10.8185	10.5287	7.76433	12.0573	12.8217	7.6051	10.7803	8.52548	11.5255	10.9076	11.2261	12.0828	3.99045
29.6401	30.7898	30.6975	32.5732	25.3503	28.758	28.6975	21.7293	34.535	28.7834	22.5955	21.1306	22.9904	20.8121	11.1592	13.9682	12.8153	8.24204	7.55096	7.9172	10.2962	9.82803	7.64013	8.50955	10.1688	8.51592	9.7707	8.72293	8.53185	9.96178	13.6146	15.5382	20.6019	13.7325	20.0032	12.2484	12.4777	10.8185	10.5287	7.76433	12.0573	12.8217	7.6051	10.7803	8.52548	11.5255	10.9076	11.2261	12.0828	3.99045
29.6401	30.7898	30.6975	32.5732	25.3503	28.758	28.6975	42.1529	37.5828	31.8535	33.1178	22.6146	27.4586	28.1019	23.1019	20.1656	18.7389	17.8662	22.0096	21.586	20.4682	20.3248	16.4777	18.7994	15.3949	13.6083	14.5478	16.2611	13.242	13.5541	16.7229	18.9873	21.4745	25.4873	25.7389	25.5446	25.328	24.6465	13.9045	13.0255	14.4331	10.1911	9.65287	8.64968	7.23567	9.92994	6.62102	6.13376	9.63694	4.38854
29.6401	30.7898	30.6975	32.5732	25.3503	28.758	28.6975	42.1529	37.5828	31.8535	33.1178	22.6146	27.4586	28.1019	23.1019	20.1656	18.7389	17.8662	22.0096	21.586	20.4682	20.3248	16.4777	18.7994	15.3949	13.6083	14.5478	16.2611	13.242	13.5541	16.7229	18.9873	21.4745	25.4873	25.7389	25.5446	25.328	24.6465	13.9045	13.0255	14.4331	10.1911	9.65287	8.64968	7.23567	9.92994	6.62102	6.13376	9.63694	4.38854
29.6401	30.7898	30.6975	32.5732	25.3503	28.758	28.6975	42.1529	37.5828	31.8535	33.1178	22.6146	27.4586	28.1019	23.1019	20.1656	18.7389	17.8662	22.0096	21.586	20.4682	20.3248	16.4777	18.7994	15.3949	13.6083	14.5478	16.2611	13.242	13.5541	16.7229	18.9873	21.4745	25.4873	25.7389	25.5446	25.328	24.6465	13.9045	13.0255	14.4331	10.1911	9.65287	8.64968	7.23567	9.92994	6.62102	6.13376	9.63694	4.38854
29.6401	30.7898	30.6975	32.5732	25.3503	28.758	28.6975	42.1529	37.5828	31.8535	33.1178	22.6146	27.4586	28.1019	23.1019	20.1656	18.7389	17.8662	22.0096	21.586	20.4682	20.3248	16.4777	18.7994	15.3949	13.6083	14.5478	16.2611	13.242	13.5541	16.7229	18.9873	21.4745	25.4873	25.7389	25.5446	28.4395	25.0223	32.086	29.4172	23.7325	29.2389	31.0191	26.3471	23.8153	20.0637	12.6879	13.2102	11.5637	6.17834
29.6401	30.7898	30.6975	32.5732	25.3503	28.758	28.6975	42.1529	37.5828	31.8535	33.1178	22.6146	27.4586	28.1019	23.1019	20.1656	18.7389	17.8662	22.0096	21.586	20.4682	20.3248	16.4777	18.7994	15.3949	13.6083	14.5478	16.2611	13.242	13.5541	16.7229	18.9873	21.4745	25.4873	25.7389	25.5446	28.4395	25.0223	32.086	29.4172	23.7325	29.2389	31.0191	26.3471	23.8153	20.0637	12.6879	13.2102	11.5637	6.17834
29.6401	30.7898	30.6975	32.5732	25.3503	28.758	28.6975	42.1529	37.5828	31.8535	33.1178	22.6146	27.4586	28.1019	23.1019	20.1656	18.7389	17.8662	22.0096	21.586	20.4682	20.3248	16.4777	18.7994	15.3949	13.6083	14.5478	16.2611	13.242	13.5541	16.7229	18.9873	21.4745	25.4873	25.7389	25.5446	28.4395	25.0223	32.086	29.4172	23.7325	29.2389	31.0191	26.3471	23.8153	20.0637	12.6879	13.2102	11.5637	6.17834
29.6401	30.7898	30.6975	32.5732	25.3503	28.758	28.6975	42.1529	37.5828	31.8535	33.1178	22.6146	27.4586	28.1019	23.1019	20.1656	18.7389	17.8662	22.0096	21.586	20.4682	20.3248	16.4777	18.7994	15.3949	13.6083	14.5478	16.2611	13.242	13.5541	16.7229	18.9873	21.4745	25.4873	25.7389	25.5446	28.4395	25.0223	32.086	29.4172	23.7325	29.2389	31.0191	26.3471	23.8153	20.0637	12.6879	13.2102	11.5637	6.17834
29.4427	30.9108	32.1338	33.9363	37.8662	39.6975	49.3535	57.4745	57.0605	61.5159	57.7962	60.1146	65.3567	70.5955	69.5637	74.6369	80.8599	72.6369	80.7293	88.3949	97.4045	102.341	107.869	110.213	108.029	100.382	103.118	107.325	103.787	79.172	65.5573	79.3694	70.8885	76.9841	78.965	79.8025	78.0159	79.5541	74.9268	72.9554	71.6529	68.7484	69.328	70.4172	73.0096	75.5764	74.7134	70.0446	69.1019	38.6146
29.4427	30.9108	32.1338	33.9363	37.8662	39.6975	49.3535	57.4745	57.0605	61.5159	57.7962	60.1146	65.3567	70.5955	69.5637	74.6369	80.8599	72.6369	80.7293	88.3949	97.4045	102.341	107.869	110.213	108.029	100.382	103.118	107.325	103.787	79.172	69.6083	84.9331	75.5287	76.6911	70.7325	67.1847	72.5096	67.4363	73.7197	71.0573	72.1783	69.1115	72.242	71.0924	78.0191	71.3312	72.7548	72.6433	74.4618	34.8854
19.6879	23.2771	25.0223	26.7484	31.6369	29.4554	29.1146	35.172	38.9268	36.207	37.1369	34.0414	43.7229	39.8439	44.8949	39.328	45.0987	48.758	56.6274	58.5318	34.3822	32.9618	37.3248	38.2675	43.6433	39.1561	57.8599	61.4841	51.051	51.5318	47.9331	44.3089	38.0764	29.672	29.0382	26.4841	28.3344	28.1178	28.0669	31.0924	30.4459	32.4841	41.6146	43.8726	45.0892	51.0987	59.7293	62.379	68.5159	58.6369
19.6879	23.2771	25.0223	26.7484	31.6369	29.4554	29.1146	35.172	38.9268	36.207	37.1369	34.0414	43.7229	39.8439	44.8949	39.328	45.0987	48.758	56.6274	58.5318	34.3822	32.9618	37.3248	38.2675	43.6433	39.1561	57.8599	61.4841	51.051	51.5318	47.9331	44.3089	38.0764	29.672	29.0382	26.4841	28.3344	28.1178	28.0669	31.0924	30.4459	32.4841	41.6146	43.8726	45.0892	51.0987	59.7293	62.379	68.5159	58.6369
27.0924	26.535	30.0764	31.6051	35.8408	42.4108	50.3217	62.4777	70.9268	80.949	90.1465	90.2325	95.4045	99.9395	91.3057	98.6943	97.9873	98	100.911	88.5064	85.2994	64.5924	51.0892	33.0223	38.5446	38.742	42.1815	43.0541	43.8312	42.6911	44.1815	41.4045	44.6624	29.828	36.6019	38.6178	36.121	31.0478	37.2038	28.3854	31.5446	31.9841	29.965	27.414	26.0541	26.7548	28.1433	29.1115	29.4045	31.6115
27.0924	26.535	30.0764	31.6051	35.8408	42.4108	50.3217	62.4777	70.9268	80.949	90.1465	90.2325	95.4045	99.9395	91.3057	98.6943	97.9873	98	100.911	88.5064	85.2994	64.5924	51.0892	33.0223	38.5446	38.742	42.1815	43.0541	43.8312	42.6911	44.1815	41.4045	44.6624	29.828	36.6019	38.6178	36.121	31.0478	37.2038	28.3854	31.5446	31.9841	29.965	27.414	26.0541	26.7548	28.1433	29.1115	29.4045	31.6115
36.8185	35.0255	41.4459	42.4331	41.4076	37.5892	37.8726	37.6847	38.2516	33.6783	32.8312	22.7357	20.9841	17.328	16.4713	17.8217	16.7898	19.1274	21.6369	16.1847	17.1879	15.6656	15.3885	17.7866	29.6051	26.9682	12.6465	35.4809	21.9873	19.7707	19.1401	21.8153	25.8248	25.879	20.9682	19.8567	18.5796	14.1242	15.7516	17.3439	16.7484	13.6879	15.9713	12.7675	23.6274	17.5127	12.828	16.8631	33.7357	14.1242
36.8185	35.0255	41.4459	42.4331	41.4076	37.5892	37.8726	37.6847	38.2516	33.6783	32.8312	22.7357	20.9841	17.328	16.4713	17.8217	16.7898	19.1274	21.6369	16.1847	17.1879	15.6656	15.3885	17.7866	29.6051	26.9682	12.6465	35.4809	21.9873	19.7707	19.1401	21.8153	25.8248	25.879	20.9682	19.8567	18.5796	14.1242	15.7516	17.3439	16.7484	13.6879	15.9713	12.7675	23.6274	17.5127	12.828	16.8631	33.7357	14.1242
36.8185	35.0255	41.4459	42.4331	41.4076	37.5892	37.8726	37.6847	38.2516	33.6783	32.8312	22.7357	20.9841	17.328	16.4713	17.8217	16.7898	19.1274	21.6369	16.1847	17.1879	15.6656	15.3885	17.7866	29.6051	26.9682	12.6465	35.4809	21.9873	19.7707	19.1401	21.8153	25.8248	25.879	20.9682	19.8567	18.5796	14.1242	15.7516	17.3439	16.7484	13.6879	15.9713	12.7675	23.6274	17.5127	14.6178	17.3025	16.9809	13.9268
16.0637	16.5191	19.6847	18.6879	18.9013	19.9108	21.965	21.0892	19.7229	13.3981	14.0796	14.0159	14.965	9.28025	13.0318	11.4618	11.828	9.82803	8.85032	5.84076	7.17834	8.28344	11.5573	7.3121	14.7739	10.2994	9.17834	7.29618	8.66879	9.39809	13.9809	9.23567	9.71975	15.2739	11.6401	13.1115	10.6975	7.77707	9.51911	9.26433	9.94586	6.73248	8.79618	9.60191	8.08599	9.20064	8.17834	9.06688	6.37261	3.20382
16.0637	16.5191	19.6847	18.6879	18.9013	19.9108	21.965	21.0892	19.7229	13.3981	14.0796	14.0159	14.965	9.28025	13.0318	11.4618	11.828	9.82803	8.85032	5.84076	7.17834	8.28344	11.5573	7.3121	14.7739	10.2994	9.17834	7.29618	8.66879	9.39809	13.9809	9.23567	9.71975	15.2739	11.6401	13.1115	10.6975	7.77707	9.51911	9.26433	9.94586	6.73248	8.79618	9.60191	8.08599	9.20064	8.17834	9.06688	6.37261	3.20382
16.0637	16.5191	19.6847	18.6879	18.9013	19.9108	21.965	21.0892	19.7229	13.3981	14.0796	14.0159	14.965	9.28025	13.0318	11.4618	11.828	9.82803	8.85032	5.84076	7.17834	8.28344	11.5573	7.3121	14.7739	10.2994	9.17834	7.29618	8.66879	9.39809	13.9809	9.23567	9.71975	15.2739	11.6401	13.1115	10.6975	7.77707	9.51911	9.26433	9.94586	6.73248	8.79618	9.60191	8.08599	8.86943	9.43949	5.51274	6.09236	4.47452
16.0637	16.5191	19.6847	18.6879	18.9013	19.9108	21.965	21.0892	19.7229	13.3981	14.0796	14.0159	14.965	9.28025	13.0318	11.4618	11.828	9.82803	8.85032	5.84076	7.17834	8.28344	11.5573	7.3121	14.7739	10.2994	9.17834	7.29618	8.66879	9.39809	13.9809	9.23567	9.71975	15.2739	11.6401	13.1115	10.6975	7.77707	9.51911	9.26433	9.94586	6.73248	8.79618	9.60191	8.08599	8.86943	9.43949	5.51274	6.09236	4.47452
16.0637	16.5191	19.6847	18.6879	18.9013	19.9108	21.965	21.0892	19.7229	13.3981	14.0796	14.0159	14.965	9.28025	13.0318	11.4618	11.828	9.82803	8.85032	5.84076	7.17834	8.28344	11.5573	7.3121	14.7739	10.2994	9.17834	7.29618	8.66879	9.39809	13.9809	9.23567	9.71975	15.2739	11.6401	13.1115	10.6975	7.77707	9.51911	9.26433	9.94586	6.73248	8.79618	9.60191	8.08599	8.86943	9.43949	5.51274	6.09236	4.47452
16.0637	16.5191	19.6847	18.6879	18.9013	19.9108	21.965	21.0892	19.7229	13.3981	14.0796	14.0159	14.965	9.28025	21.207	30.879	12.8662	8.61146	9.84076	7.34713	8.18153	18.2866	35.9586	41.7707	25.4108	18.414	10.1465	11.4618	12.3217	13.1911	13.8758	10.5828	11.0669	13.9873	14.7516	12.2994	11.5669	7.08599	6.67834	7.97134	6.1465	5.62102	5.67197	7.14968	7.16242	4.61783	4.78025	6.64013	7.70382	3.21338
16.0637	16.5191	19.6847	18.6879	18.9013	19.9108	21.965	21.0892	19.7229	13.3981	14.0796	14.0159	14.965	9.28025	21.207	30.879	12.8662	8.61146	9.84076	7.34713	8.18153	18.2866	35.9586	41.7707	25.4108	18.414	10.1465	11.4618	12.3217	13.1911	13.8758	10.5828	11.0669	13.9873	14.7516	12.2994	11.5669	7.08599	6.67834	7.97134	6.1465	5.62102	5.67197	7.14968	7.16242	4.61783	4.78025	6.64013	7.70382	3.21338
16.0637	16.5191	19.6847	18.6879	18.9013	19.9108	21.965	21.0892	19.7229	13.3981	14.0796	14.0159	14.965	9.28025	21.207	30.879	12.8662	8.61146	9.84076	7.34713	8.18153	18.2866	35.9586	41.7707	25.4108	18.414	10.1465	11.4618	12.3217	13.1911	13.8758	10.5828	11.0669	13.9873	14.7516	12.2994	11.5669	7.08599	6.67834	7.97134	6.1465	5.62102	5.67197	7.14968	7.16242	4.61783	4.78025	6.64013	7.70382	3.21338
16.0637	16.5191	19.6847	18.6879	18.9013	19.9108	21.965	21.0892	19.7229	13.3981	14.0796	14.0159	14.965	9.28025	21.207	30.879	12.8662	8.61146	9.84076	7.34713	8.18153	18.2866	35.9586	41.7707	25.4108	18.414	10.1465	11.4618	12.3217	13.1911	13.8758	10.5828	11.0669	13.9873	14.7516	12.2994	11.5669	7.08599	6.67834	7.97134	6.1465	5.62102	5.67197	7.14968	7.16242	4.61783	4.78025	6.64013	7.70382	3.21338
16.0637	16.5191	19.6847	18.6879	18.9013	19.9108	21.965	21.0892	19.7229	13.3981	14.0796	14.0159	14.965	9.28025	21.207	30.879	12.8662	8.61146	9.84076	7.34713	8.18153	18.2866	35.9586	41.7707	25.4108	18.414	10.1465	11.4618	12.3217	13.1911	13.8758	10.5828	11.0669	13.9873	14.7516	12.2994	11.5669	7.08599	6.67834	7.97134	6.1465	5.62102	5.67197	7.14968	7.16242	4.61783	4.78025	14.5478	10.207	4.33758
16.0637	16.5191	19.6847	18.6879	18.9013	19.9108	21.965	21.0892	19.7229	13.3981	14.0796	14.0159	14.965	9.28025	21.207	30.879	12.8662	8.61146	9.84076	7.34713	8.18153	18.2866	35.9586	41.7707	25.4108	18.414	10.1465	11.4618	12.3217	13.1911	13.8758	10.5828	11.0669	13.9873	14.7516	12.2994	11.5669	7.08599	6.67834	7.97134	6.1465	5.62102	5.67197	7.14968	7.16242	4.61783	4.78025	14.5478	10.207	4.33758
16.0637	16.5191	19.6847	18.6879	18.9013	19.9108	21.965	21.0892	19.7229	13.3981	14.0796	14.0159	14.965	9.28025	21.207	30.879	12.8662	8.61146	9.84076	7.34713	8.18153	18.2866	35.9586	41.7707	25.4108	18.414	10.1465	11.4618	12.3217	13.1911	13.8758	10.5828	11.0669	13.9873	14.7516	12.2994	11.5669	7.08599	6.67834	7.97134	6.1465	5.62102	5.67197	7.14968	7.16242	4.61783	4.78025	14.5478	10.207	4.33758
16.0637	16.5191	19.6847	18.6879	18.9013	19.9108	21.965	21.0892	19.7229	13.3981	14.0796	14.0159	14.965	9.28025	21.207	30.879	12.8662	8.61146	9.84076	7.34713	8.18153	18.2866	35.9586	41.7707	25.4108	18.414	10.1465	11.4618	12.3217	13.1911	13.8758	10.5828	11.0669	13.9873	14.7516	12.2994	11.5669	7.08599	6.67834	7.97134	6.1465	5.62102	5.67197	7.14968	7.16242	4.61783	4.78025	14.5478	10.207	4.33758
27.3408	29.6688	31.8312	28.4236	38.1847	29.6433	32.914	38.4108	40.6115	31.6369	29.258	25.1465	24.0318	18.0382	29.2484	18.3217	12.7962	16.1847	17.1146	14.2675	16.2229	17.7675	20.3089	15.4236	20.7134	23.2516	13.4809	14.7293	19.6847	18.8153	20.7261	25.0159	31.6561	35.8217	33.914	27.0032	22.949	28.3057	24.051	33.7866	34.4204	33.2771	27.0732	27.5159	18.1019	13.6783	15.0287	14.8089	21.4108	16.379
27.3408	29.6688	31.8312	28.4236	38.1847	29.6433	32.914	38.4108	40.6115	31.6369	29.258	25.1465	24.0318	18.0382	29.2484	18.3217	12.7962	16.1847	17.1146	14.2675	16.2229	17.7675	20.3089	15.4236	20.7134	23.2516	13.4809	14.7293	19.6847	18.8153	20.7261	25.0159	31.6561	35.8217	33.914	27.0032	22.949	28.3057	24.051	33.7866	34.4204	33.2771	27.0732	27.5159	18.1019	13.6783	15.0287	14.8089	21.4108	16.379
27.3408	29.6688	31.8312	28.4236	38.1847	29.6433	32.914	38.4108	40.6115	31.6369	29.258	25.1465	24.0318	18.0382	29.2484	18.3217	12.7962	16.1847	17.1146	14.2675	16.2229	17.7675	20.3089	15.4236	20.7134	23.2516	13.4809	14.7293	19.6847	18.8153	20.7261	25.0159	31.6561	35.8217	33.914	27.0032	22.949	28.3057	24.051	33.7866	34.4204	33.2771	27.0732	27.5159	18.1019	13.6783	15.0287	14.8089	21.4108	16.379
27.3408	29.6688	31.8312	28.4236	38.1847	29.6433	32.914	38.4108	40.6115	31.6369	29.258	25.1465	24.0318	18.0382	29.2484	18.3217	12.7962	16.1847	17.1146	14.2675	16.2229	17.7675	20.3089	15.4236	20.7134	23.2516	13.4809	14.7293	19.6847	18.8153	20.7261	25.0159	31.6561	35.8217	33.914	27.0032	22.949	28.3057	24.051	33.7866	34.4204	33.2771	27.0732	27.5159	18.1019	13.6783	15.0287	14.8089	21.4108	16.379
27.3408	29.6688	31.8312	28.4236	38.1847	29.6433	32.914	38.4108	40.6115	31.6369	29.258	25.1465	24.0318	18.0382	18.8471	21.6688	20.9873	19.9299	13.3471	17.3726	15.1242	12.2166	19.5701	21.8057	25.8822	33.465	43.2038	23.2548	28.7771	46.9809	27.7675	35.6529	37.9713	43.8217	32.293	29.449	18.1051	11.6688	7.22293	8.47452	4.75478	6.61783	6.24522	4.30255	4.51274	7.29936	6.60828	6.2707	4.71975	5.5414
27.3408	29.6688	31.8312	28.4236	38.1847	29.6433	32.914	38.4108	40.6115	31.6369	29.258	25.1465	24.0318	18.0382	18.8471	21.6688	20.9873	19.9299	13.3471	17.3726	15.1242	12.2166	19.5701	21.8057	25.8822	33.465	43.2038	23.2548	28.7771	46.9809	27.7675	35.6529	37.9713	43.8217	32.293	29.449	18.1051	11.6688	7.22293	8.47452	4.75478	6.61783	6.24522	4.30255	4.51274	7.29936	6.60828	6.2707	4.71975	5.5414
27.3408	29.6688	31.8312	28.4236	38.1847	29.6433	32.914	38.4108	40.6115	31.6369	29.258	25.1465	24.0318	18.0382	18.8471	21.6688	20.9873	19.9299	13.3471	17.3726	15.1242	12.2166	19.5701	21.8057	25.8822	33.465	43.2038	23.2548	28.7771	46.9809	27.7675	35.6529	37.9713	43.8217	32.293	29.449	18.1051	11.6688	7.22293	8.47452	4.75478	6.61783	6.24522	4.30255	4.51274	7.29936	6.60828	6.2707	4.71975	5.5414
27.3408	29.6688	31.8312	28.4236	38.1847	29.6433	32.914	38.4108	40.6115	31.6369	29.258	25.1465	24.0318	18.0382	18.8471	21.6688	20.9873	19.9299	13.3471	17.3726	15.1242	12.2166	19.5701	21.8057	25.8822	33.465	43.2038	23.2548	28.7771	46.9809	27.7675	35.6529	37.9713	43.8217	32.293	29.449	18.1051	11.6688	7.22293	8.47452	4.75478	6.61783	6.24522	4.30255	4.51274	7.29936	10.7675	5.7293	7.80573	5.67516
27.3408	29.6688	31.8312	28.4236	38.1847	29.6433	32.914	38.4108	40.6115	31.6369	29.258	25.1465	24.0318	18.0382	18.8471	21.6688	20.9873	19.9299	13.3471	17.3726	15.1242	12.2166	19.5701	21.8057	25.8822	33.465	43.2038	23.2548	28.7771	46.9809	27.7675	35.6529	37.9713	43.8217	32.293	29.449	18.1051	11.6688	7.22293	8.47452	4.75478	6.61783	6.24522	4.30255	4.51274	7.29936	10.7675	5.7293	7.80573	5.67516
27.3408	29.6688	31.8312	28.4236	38.1847	29.6433	32.914	38.4108	40.6115	31.6369	29.258	25.1465	24.0318	18.0382	18.8471	21.6688	20.9873	19.9299	13.3471	17.3726	15.1242	12.2166	19.5701	21.8057	25.8822	33.465	43.2038	23.2548	28.7771	46.9809	27.7675	35.6529	37.9713	43.8217	32.293	29.449	18.1051	11.6688	7.22293	8.47452	4.75478	6.61783	6.24522	4.30255	4.51274	7.29936	10.7675	5.7293	7.80573	5.67516
19.5064	18.3503	20.4809	17.3217	20.0892	17.1815	14.7261	18.4682	16.586	14.8662	16.4172	14.3503	15.758	12.5828	15.1943	15.2484	17.9841	18.5	23.1465	27.2962	25.6019	19.4618	29.3631	33.5764	25.2484	20.3726	21.5605	21.2229	22.8662	25.3662	27.8503	28.8057	29.5732	29.6242	30.8854	36.1688	41.9936	41.2898	47.586	49.9682	43.035	40.5	33.1019	23.0732	18.9076	18.0127	21.3726	16.3758	17.1401	13.8758
19.5064	18.3503	20.4809	17.3217	20.0892	17.1815	14.7261	18.4682	16.586	14.8662	16.4172	14.3503	15.758	12.5828	15.1943	15.2484	17.9841	18.5	23.1465	27.2962	25.6019	19.4618	29.3631	33.5764	25.2484	20.3726	21.5605	21.2229	22.8662	25.3662	27.8503	28.8057	29.5732	29.6242	30.8854	36.1688	41.9936	41.2898	47.586	49.9682	43.035	40.5	33.1019	23.0732	18.9076	18.0127	21.3726	16.3758	17.1401	13.8758
19.5064	18.3503	20.4809	17.3217	20.0892	17.1815	14.7261	18.4682	16.586	14.8662	16.4172	14.3503	15.758	12.5828	15.1943	15.2484	17.9841	18.5	23.1465	27.2962	25.6019	19.4618	29.3631	33.5764	25.2484	20.3726	21.5605	21.2229	22.8662	25.3662	27.8503	28.8057	29.5732	29.6242	30.8854	36.1688	41.9936	41.2898	47.586	49.9682	43.035	40.5	33.1019	23.0732	18.9076	18.0127	21.3726	16.3758	17.1401	13.8758
19.5064	18.3503	20.4809	17.3217	20.0892	17.1815	14.7261	18.4682	16.586	14.8662	16.4172	14.3503	15.758	12.5828	15.1943	15.2484	17.9841	18.5	23.1465	27.2962	25.6019	19.4618	29.3631	33.5764	25.2484	20.3726	21.5605	21.2229	22.8662	25.3662	27.8503	28.8057	29.5732	29.6242	30.8854	36.1688	41.9936	41.2898	47.586	49.9682	43.035	40.5	33.1019	23.0732	18.9076	18.0127	21.3726	16.3758	17.1401	13.8758
19.5064	18.3503	20.4809	17.3217	20.0892	17.1815	14.7261	18.4682	16.586	14.8662	16.4172	14.3503	15.758	12.5828	15.1943	15.2484	17.9841	18.5	23.1465	27.2962	25.6019	19.4618	29.3631	33.5764	25.2484	20.3726	21.5605	21.2229	22.8662	25.3662	27.8503	28.8057	29.5732	29.6242	30.8854	36.1688	41.9936	41.2898	47.586	49.9682	43.035	40.5	33.1019	23.0732	18.9076	18.0127	21.3726	16.3758	17.1401	13.8758
19.5064	18.3503	20.4809	17.3217	20.0892	17.1815	14.7261	18.4682	16.586	14.8662	16.4172	14.3503	15.758	12.5828	15.1943	15.2484	17.9841	18.5	23.1465	27.2962	25.6019	18.6401	19.4618	15.2834	15.5255	13.7834	12.9045	11.2452	9.0828	10.8248	14.0478	12.8917	13.4618	12.3758	10.2229	11.3408	11.4204	11.8312	12.8185	13.9427	13.2771	8.67516	10.7771	12.1146	10.6369	5.50955	5.99363	5.19745	5.7293	3.91401
19.5064	18.3503	20.4809	17.3217	20.0892	17.1815	14.7261	18.4682	16.586	14.8662	16.4172	14.3503	15.758	12.5828	15.1943	15.2484	17.9841	18.5	23.1465	27.2962	25.6019	18.6401	19.4618	15.2834	15.5255	13.7834	12.9045	11.2452	9.0828	10.8248	14.0478	12.8917	13.4618	12.3758	10.2229	11.3408	11.4204	11.8312	12.8185	13.9427	13.2771	8.67516	10.7771	12.1146	10.6369	5.50955	5.99363	5.19745	5.7293	3.91401
24.086	29.2994	31.0541	36.3662	35.4045	27.4522	33.7229	38.0732	37.7994	38.3121	39.4904	33.4299	35.7548	38.5318	30.793	41.2261	46.086	56.2452	64.4236	70.5987	73.4745	82.8567	89.4363	85.3376	94.4522	69.0478	82.0032	27.0127	40.2293	26.4936	17.5924	7.21656	10.4236	11.4936	9.96497	9.89809	9.2707	10.3471	11.7866	12.4745	14.5287	17.2357	18.0732	19.2325	16.4045	19.4013	16.4172	12.0605	7.6051	4.95541
24.086	29.2994	31.0541	36.3662	35.4045	27.4522	33.7229	38.0732	37.7994	38.3121	39.4904	33.4299	35.7548	38.5318	30.793	41.2261	46.086	56.2452	64.4236	70.5987	73.4745	82.8567	89.4363	85.3376	94.4522	69.0478	82.0032	27.0127	40.2293	26.4936	17.5924	7.21656	10.4236	11.4936	9.96497	9.89809	9.2707	10.3471	11.7866	12.4745	14.5287	17.2357	18.0732	19.2325	16.4045	19.4013	16.4172	12.0605	7.6051	4.95541
24.086	29.2994	31.0541	36.3662	35.4045	27.4522	33.7229	38.0732	37.7994	38.3121	39.4904	33.4299	35.7548	38.5318	30.793	41.2261	46.086	56.2452	64.4236	70.5987	73.4745	82.8567	89.4363	85.3376	94.4522	69.0478	82.0032	27.0127	40.2293	26.4936	17.5924	7.21656	10.4236	11.4936	9.96497	9.89809	9.2707	10.3471	11.7866	12.4745	14.5287	17.2357	18.0732	19.2325	16.4045	19.4013	16.4172	12.0605	7.6051	4.95541
24.086	29.2994	31.0541	36.3662	35.4045	27.4522	33.7229	38.0732	37.7994	38.3121	39.4904	33.4299	35.7548	38.5318	30.793	41.2261	46.086	56.2452	64.4236	70.5987	73.4745	82.8567	89.4363	85.3376	94.4522	69.0478	82.0032	27.0127	40.2293	26.4936	17.5924	7.21656	10.4236	11.4936	9.96497	9.89809	9.2707	10.3471	11.7866	12.4745	14.5287	17.2357	18.0732	19.2325	16.4045	19.4013	16.4172	12.0605	7.6051	4.95541
24.086	29.2994	31.0541	36.3662	35.4045	27.4522	33.7229	38.0732	37.7994	38.3121	39.4904	33.4299	35.7548	38.5318	30.793	41.2261	46.086	56.2452	64.4236	70.5987	73.4745	82.8567	89.4363	85.3376	94.4522	69.0478	82.0032	27.0127	40.2293	26.4936	17.5924	7.21656	10.4236	11.4936	9.96497	9.89809	9.2707	10.3471	11.7866	12.4745	14.5287	17.2357	18.0732	19.2325	16.4045	19.4013	16.4172	12.0605	7.6051	4.95541
24.086	29.2994	31.0541	36.3662	35.4045	27.4522	33.7229	38.0732	37.7994	38.3121	39.4904	33.4299	35.7548	38.5318	30.793	41.2261	46.086	56.2452	64.4236	70.5987	73.4745	82.8567	89.4363	85.3376	94.4522	69.0478	82.0032	27.0127	40.2293	26.4936	17.5924	7.21656	10.4236	11.4936	9.96497	9.89809	9.2707	10.3471	11.7866	12.4745	14.5287	17.2357	18.0732	19.2325	16.4045	19.4013	16.4172	12.0605	7.6051	4.95541
19.4331	17.5573	22.5828	21.5605	24.9299	31.5828	34.3567	39.586	36.4045	39.4427	40.4236	40.2548	45.086	44.9427	30.258	31.207	35.5892	37.6752	39.2293	36.0223	33.0669	31.5096	30.8917	31.8439	45.8503	74.3567	42.5255	41.5255	33.5732	34.6624	39.7994	50.535	60.1497	71.7166	72.1911	69.6083	73.3535	82.5478	87.7898	83.0573	78.6688	77.5701	92.2102	96.2038	84.2675	83.8025	86.1306	84.9554	86.9363	79.7134
19.4331	17.5573	22.5828	21.5605	24.9299	31.5828	34.3567	39.586	36.4045	39.4427	40.4236	40.2548	45.086	44.9427	30.258	31.207	35.5892	37.6752	39.2293	36.0223	33.0669	31.5096	30.8917	31.8439	45.8503	74.3567	42.5255	41.5255	33.5732	34.6624	39.7994	50.535	60.1497	71.7166	72.1911	69.6083	73.3535	82.5478	87.7898	83.0573	78.6688	77.5701	92.2102	96.2038	84.2675	83.8025	86.1306	84.9554	86.9363	79.7134
66.4904	75.3726	75.7006	60.1592	57.2197	53.1783	58.9172	71.242	71.8089	69.9204	68.379	68.1975	63.1306	60.2134	59.5701	57.7229	54.1306	52.5796	50.0955	47.3153	44.2102	42.7484	45.3567	42.3535	40.8758	39.8694	37.0032	36.1369	39.3408	41.5191	44.0955	47.1338	47.3599	44.3535	57.3726	47.1688	44.0701	54.1815	46.3535	44.2484	50.2038	48.4076	51.0096	46.3854	45.5541	51.0096	52.6242	55.1943	56.9682	54.1242
66.4904	75.3726	75.7006	60.1592	57.2197	53.1783	58.9172	71.242	71.8089	69.9204	68.379	68.1975	63.1306	60.2134	59.5701	57.7229	54.1306	52.5796	50.0955	47.3153	44.2102	42.7484	45.3567	42.3535	40.8758	39.8694	37.0032	36.1369	39.3408	41.5191	44.0955	47.1338	47.3599	44.3535	57.3726	47.1688	44.0701	50.3248	54.7739	63.4236	59.9013	45.2803	47.5446	45.2962	73.0191	63.1083	51.8662	53.1911	52.2643	51.8694
55.3344	57.1178	42.6338	27.9331	45.5669	58.0987	63.6242	57.8535	50.9745	67.051	65.5478	63.6083	64.949	61.1688	57.7803	55.2293	51.8057	49.5924	51.4204	55.5637	53.0382	54.1146	53.4045	54.3344	56.5	53.2197	54.7229	51.7134	51.1752	51.5318	54.5255	58.9936	59.3217	56.5955	59.5987	57.8631	44.1306	46.9522	49.1529	49.9618	42.9968	31.9968	30.9427	32.2261	31.5732	29.6051	25.8057	26.672	27.1369	20.9554
55.3344	57.1178	42.6338	27.9331	45.5669	58.0987	63.6242	57.8535	50.9745	67.051	65.5478	63.6083	64.949	61.1688	57.7803	55.2293	51.8057	49.5924	51.4204	55.5637	53.0382	54.1146	53.4045	54.3344	56.5	53.2197	54.7229	51.7134	51.1752	51.5318	54.5255	58.9936	59.3217	56.5955	59.5987	57.8631	44.1306	46.9522	49.1529	49.9618	42.9968	45.7166	37.8089	32.6529	31.7962	29.6083	29.3662	28.3153	26.9363	22.7197
55.3344	57.1178	42.6338	18.2229	37.5828	53.0096	58.707	58.4554	65.3949	65.4076	65.2006	63.0159	64.4013	72.8025	72.172	81.2643	82.4873	87.1274	82.0159	89.6178	93.4618	93.4204	100.86	95.9204	84.242	80.8662	79.1019	74.2102	68.2994	65.0223	65.7643	63.9459	65.5573	66.1338	60.879	61.0924	68.8025	77.742	78.5892	79.7102	79.1019	82.4745	52.6975	54.4395	47.9554	54.9968	52.5573	51.4013	45.9618	46.5382
54.6019	42.8057	55.828	56.3567	57.3758	63.086	66.0637	77.1975	59.2675	51.1911	77.1019	53.5032	43.8599	42.051	38.0955	38.172	41.2643	39.4076	34.4108	34.2197	37.1497	33.3822	38.4076	37.5223	36.7261	41.9904	56.535	49.7548	55.3408	62.8726	64.7739	63.5796	60.3153	74.2229	77.2484	72.2006	77.4045	80.1783	81.7803	83.535	85.9841	94.9713	111.073	115.468	114.035	113.389	107.484	108.252	122.748	114.831
54.6019	41.7389	54.1975	66.6975	68.2675	73.6688	74.9427	34.414	73.8408	67.1592	12.0637	61.0924	46.9236	43.8854	37.3599	32.6146	32.8917	28.5637	23.7357	21.8185	21.9268	20.0032	20.0223	16.9013	17.5955	15.8344	17.4968	13.9363	17.8885	17.8726	18.3121	15.7994	17.5414	24.9236	25.7548	29.2675	32.0541	31.9395	38.2134	42.1815	46.5764	47.9108	56.3089	61.4777	64.0064	62.9076	67.1019	81.5	82.4873	81.5764
54.6019	41.7389	54.1975	66.6975	68.2675	73.6688	74.9427	34.414	73.8408	67.1592	12.0637	61.0924	46.9236	43.8854	37.3599	32.6146	32.8917	28.5637	23.7357	21.8185	21.9268	20.0032	20.0223	16.9013	17.5955	15.8344	17.4968	13.9363	17.8885	17.8726	18.3121	15.7994	17.5414	24.9236	25.7548	29.2675	32.0541	31.9395	38.2134	42.1815	46.5764	47.9108	56.3089	61.4777	64.0064	62.9076	67.1019	81.5	82.4873	81.5764
-1	-1	-1	-1	-1	-1	-1	-1	-1	-1	-1	-1	-1	-1	-1	-1	-1	19.2357	21.8217	20.6688	19.7675	22.9331	25.7229	23.8217	23.8503	25.258	20.6338	26.5924	28.4395	28.1242	25.9331	25.2516	18.9968	26.0605	23.3248	27.2739	37.3217	36.6847	39.9936	43.0701	50.965	55.1338	43.8758	37.9777	35.0892	32.9522	29.4936	30.9713	26.5287	25.7006
-1	-1	-1	-1	-1	-1	-1	-1	-1	-1	-1	-1	-1	-1	-1	-1	-1	19.2357	21.8217	20.6688	19.7675	22.9331	25.7229	23.8217	23.8503	25.258	20.6338	26.5924	28.4395	28.1242	25.9331	25.2516	18.9968	26.0605	23.3248	27.2739	37.3217	36.6847	39.9936	43.0701	50.965	55.1338	43.8758	37.9777	35.0892	32.9522	29.4936	30.9713	26.5287	25.7006
-1	-1	-1	-1	-1	-1	-1	-1	-1	-1	-1	-1	-1	-1	-1	-1	-1	19.2357	21.8217	20.6688	19.7675	22.9331	25.7229	23.8217	23.8503	25.258	20.6338	26.5924	28.4395	28.1242	25.9331	25.2516	18.9968	26.0605	23.3248	27.2739	37.3217	36.6847	39.9936	43.0701	50.965	55.1338	43.8758	37.9777	35.0892	32.9522	29.4936	30.9713	26.5287	25.7006
-1	-1	-1	-1	-1	-1	-1	-1	-1	-1	-1	-1	-1	-1	-1	-1	-1	-1	-1	-1	-1	-1	-1	-1	-1	-1	-1	-1	-1	-1	-1	-1	-1	-1	-1	-1	-1	-1	-1	-1	-1	-1	-1	-1	-1	-1	-1	-1	-1	-1
-1	-1	-1	-1	-1	-1	-1	-1	-1	-1	-1	-1	-1	-1	-1	-1	-1	-1	-1	-1	-1	-1	-1	-1	-1	-1	-1	-1	-1	-1	-1	-1	-1	-1	-1	-1	-1	-1	-1	-1	-1	-1	-1	-1	-1	-1	-1	-1	-1	-1
-1	-1	-1	-1	-1	-1	-1	-1	-1	-1	-1	-1	-1	-1	-1	-1	-1	-1	-1	-1	-1	-1	-1	-1	-1	-1	-1	-1	-1	-1	-1	-1	-1	-1	-1	-1	-1	-1	-1	-1	-1	-1	-1	-1	-1	-1	6.68153	8.71019	5.11465	4.86943
-1	-1	-1	-1	-1	-1	-1	-1	-1	-1	-1	-1	-1	-1	-1	-1	-1	-1	-1	-1	-1	-1	-1	-1	-1	-1	-1	-1	-1	-1	-1	-1	-1	-1	-1	-1	-1	-1	-1	-1	-1	-1	-1	-1	-1	-1	6.68153	8.71019	5.11465	4.86943
-1	-1	-1	-1	-1	-1	-1	-1	-1	-1	-1	-1	-1	-1	-1	-1	-1	-1	-1	-1	-1	-1	-1	-1	-1	-1	-1	-1	-1	-1	-1	-1	-1	-1	-1	-1	-1	-1	-1	-1	-1	-1	-1	-1	-1	-1	-1	-1	-1	-1
-1	-1	-1	-1	-1	-1	-1	-1	-1	-1	-1	-1	-1	-1	-1	-1	-1	-1	-1	-1	-1	-1	-1	-1	-1	-1	-1	-1	-1	-1	-1	-1	-1	-1	-1	-1	-1	-1	-1	-1	-1	-1	-1	-1	-1	-1	-1	-1	-1	-1
-1	-1	-1	-1	-1	-1	-1	-1	-1	-1	-1	-1	-1	-1	-1	-1	-1	-1	-1	-1	-1	-1	-1	-1	-1	-1	-1	-1	-1	-1	-1	-1	-1	-1	-1	-1	-1	-1	-1	-1	-1	-1	-1	-1	-1	-1	-1	-1	-1	-1
-1	-1	-1	-1	-1	-1	-1	-1	-1	-1	-1	-1	-1	-1	-1	-1	-1	-1	-1	-1	-1	-1	-1	-1	-1	-1	-1	-1	-1	-1	-1	-1	-1	-1	-1	-1	-1	-1	-1	-1	-1	-1	-1	-1	-1	-1	-1	-1	-1	-1
-1	-1	-1	-1	-1	-1	-1	-1	-1	-1	-1	-1	-1	-1	-1	-1	-1	-1	-1	-1	-1	-1	-1	-1	-1	-1	-1	-1	-1	-1	-1	-1	-1	-1	-1	-1	-1	-1	-1	-1	-1	-1	-1	-1	-1	-1	-1	-1	-1	-1
-1	-1	-1	-1	-1	-1	-1	-1	-1	-1	-1	-1	-1	-1	-1	-1	-1	-1	-1	-1	-1	-1	-1	-1	-1	-1	-1	-1	-1	-1	-1	-1	-1	-1	-1	-1	-1	-1	-1	-1	-1	-1	-1	-1	-1	-1	-1	-1	-1	-1
-1	-1	-1	-1	-1	-1	-1	-1	-1	-1	-1	-1	-1	-1	-1	-1	-1	-1	-1	-1	-1	-1	-1	-1	-1	-1	-1	-1	-1	-1	-1	-1	-1	-1	-1	-1	-1	-1	-1	-1	-1	-1	-1	-1	-1	-1	-1	-1	-1	-1
-1	-1	-1	-1	-1	-1	-1	-1	-1	-1	-1	-1	-1	-1	-1	-1	-1	-1	-1	-1	-1	-1	-1	-1	-1	-1	-1	-1	-1	-1	-1	-1	-1	-1	-1	-1	-1	-1	-1	-1	-1	-1	-1	-1	-1	-1	-1	-1	-1	-1
15.3344	18.121	16.207	22.1274	23.6783	31.8312	31.586	34.9713	33.0892	33.9108	29.9363	16.2197	16.7134	14.1847	20.5064	21.5096	15.7484	20.535	19.9841	15.7293	23.2707	19.9777	22.3089	28.8344	24.8376	39.5478	27.3567	25.4204	29.0446	23.2261	15.3917	10.2803	8.91083	7.92038	4.79299	7.57643	5.09873	3.21656	3.84395	3.16879	4.87261	8.59873	7.4586	5.17834	7.24841	6.51911	8.99682	7.8535	9.14968	5.94268
15.3344	18.121	16.207	22.1274	23.6783	31.8312	31.586	34.9713	33.0892	33.9108	29.9363	16.2197	16.7134	14.1847	20.5064	21.5096	15.7484	20.535	19.9841	15.7293	23.2707	19.9777	22.3089	28.8344	24.8376	39.5478	27.3567	25.4204	29.0446	23.2261	15.3917	10.2803	8.91083	7.92038	4.79299	7.57643	5.09873	3.21656	3.84395	3.16879	4.87261	8.59873	7.4586	5.17834	7.24841	6.51911	8.99682	7.8535	9.14968	5.94268
15.3344	18.121	16.207	22.1274	23.6783	31.8312	31.586	34.9713	33.0892	33.9108	29.9363	16.2197	16.7134	14.1847	20.5064	21.5096	15.7484	20.535	19.9841	15.7293	23.2707	19.9777	22.3089	28.8344	24.8376	39.5478	27.3567	25.4204	29.0446	23.2261	15.3917	10.2803	8.91083	7.92038	4.79299	7.57643	5.09873	3.21656	3.84395	3.16879	4.87261	8.59873	7.4586	5.17834	7.24841	6.51911	8.99682	7.8535	9.14968	5.94268
15.3344	18.121	16.207	22.1274	23.6783	31.8312	31.586	34.9713	33.0892	33.9108	29.9363	16.2197	16.7134	14.1847	20.5064	21.5096	15.7484	20.535	19.9841	15.7293	23.2707	19.9777	22.3089	28.8344	24.8376	39.5478	27.3567	25.4204	29.0446	23.2261	15.3917	10.2803	8.91083	7.92038	4.79299	7.57643	5.09873	3.21656	3.84395	3.16879	4.87261	8.59873	7.4586	5.17834	7.24841	6.51911	8.99682	7.8535	9.14968	5.94268
15.3344	18.121	16.207	22.1274	23.6783	31.8312	31.586	34.9713	33.0892	33.9108	29.9363	16.2197	16.7134	14.1847	11.7357	20.3376	15.586	26.4108	26.7611	13.9745	11.1975	11.5637	15.1943	19.1274	21.0287	14.2357	15.4777	9.6242	4.8535	8.18471	9.91083	11.8758	10.0414	9.0828	17.5478	12.3631	5.48726	4.92675	6.90127	7.28025	12.2038	11.2898	12.0382	31.0955	31.6115	9.2293	13.3694	12.293	10.6529	14.7261
15.3344	18.121	16.207	22.1274	23.6783	31.8312	31.586	34.9713	33.0892	33.9108	29.9363	16.2197	16.7134	14.1847	11.7357	20.3376	15.586	26.4108	26.7611	13.9745	11.1975	11.5637	15.1943	19.1274	21.0287	14.2357	15.4777	9.6242	4.8535	8.18471	9.91083	11.8758	10.0414	9.0828	17.5478	12.3631	5.48726	4.92675	6.90127	7.28025	12.2038	11.2898	12.0382	31.0955	31.6115	9.2293	13.3694	12.293	10.6529	14.7261
10.293	10.1847	9.30892	10.4395	8.50955	10.8439	10.242	9.79618	13.1051	14.1561	15.2739	15.0701	17.1688	11.6051	15.6975	18.9618	12.172	18.3758	14.1529	12.1879	10.6656	7.46178	10.8949	12.758	11.1943	13.9713	12.7293	14.414	16.1656	10.6433	9.93631	11.1911	11.6624	11.7834	8.94904	12.3885	13.2197	15.1783	15.3949	14.8089	18.0191	13.7166	14.0732	11.8217	11.6497	12.0796	10.2102	9.94904	13.1688	11.172
10.293	10.1847	9.30892	10.4395	8.50955	10.8439	10.242	9.79618	13.1051	14.1561	15.2739	15.0701	17.1688	11.6051	15.6975	18.9618	12.172	18.3758	14.1529	12.1879	10.6656	7.46178	10.8949	12.758	11.1943	13.9713	12.7293	14.414	16.1656	10.6433	9.93631	11.1911	11.6624	11.7834	8.94904	12.3885	13.2197	15.1783	15.3949	14.8089	18.0191	13.7166	14.0732	11.8217	11.6497	12.0796	10.2102	9.94904	13.1688	11.172
27.1975	32.3535	34.1115	37.6401	30.8471	39.2898	37.1051	42.5987	36.0732	33.0892	30.9331	29.9363	25.9108	23.8758	16.7102	20.6497	21.8503	20.4108	14.4618	19.9331	16.3567	19.4395	22.1178	24.9713	25.6592	23.1115	27.6338	33.3854	35.8854	36.4427	37.5796	39.1752	36.8089	36.7866	35.1242	36.0223	36.8885	33.7166	35.3153	31.5096	31.3439	30.0223	33.0764	34.0064	38.5892	38.449	34.4809	29.8981	25.465	26.2962
27.1975	32.3535	34.1115	37.6401	30.8471	39.2898	37.1051	42.5987	36.0732	33.0892	30.9331	29.9363	25.9108	23.8758	16.7102	20.6497	21.8503	20.4108	14.4618	19.9331	16.3567	19.4395	22.1178	24.9713	25.6592	23.1115	27.6338	33.3854	35.8854	36.4427	37.5796	39.1752	36.8089	36.7866	35.1242	36.0223	36.8885	33.7166	35.3153	31.5096	31.3439	30.0223	33.0764	34.0064	38.5892	38.449	34.4809	29.8981	25.465	26.2962
27.1975	32.3535	34.1115	37.6401	30.8471	39.2898	37.1051	42.5987	36.0732	33.0892	30.9331	29.9363	25.9108	23.8758	16.7102	20.6497	21.8503	20.4108	14.4618	19.9331	16.3567	19.4395	22.1178	24.9713	25.6592	23.1115	27.6338	33.3854	35.8854	36.4427	37.5796	39.1752	36.8089	36.7866	35.1242	36.0223	36.8885	33.7166	35.3153	31.5096	31.3439	30.0223	33.0764	34.0064	38.5892	38.449	34.4809	29.8981	25.465	26.2962
27.1975	32.3535	34.1115	37.6401	30.8471	39.2898	37.1051	42.5987	36.0732	33.0892	30.9331	29.9363	25.9108	23.8758	16.7102	20.6497	21.8503	20.4108	14.4618	19.9331	16.3567	19.4395	22.1178	24.9713	25.6592	23.1115	27.6338	33.3854	35.8854	36.4427	37.5796	39.1752	36.8089	36.7866	35.1242	36.0223	36.8885	33.7166	35.3153	31.5096	31.3439	30.0223	33.0764	34.0064	38.5892	38.449	34.4809	29.8981	25.465	26.2962
27.1975	32.3535	34.1115	37.6401	30.8471	39.2898	37.1051	42.5987	36.0732	33.0892	30.9331	29.9363	25.9108	23.8758	11.7325	16.949	17.414	15.551	15.9809	14.7452	15.035	17.3344	21.5892	21.2771	26.2994	26.5892	25.793	30.7038	30.9013	33.1433	38.2771	39.8217	41.9013	42.3567	42.9172	48.4395	47.7229	49.1752	53.5096	53.8917	47.4363	42.3121	33.0446	29.8503	24.6911	22.0318	22.3439	19.5924	22.2548	21.5127
27.1975	32.3535	34.1115	37.6401	30.8471	39.2898	37.1051	42.5987	36.0732	33.0892	30.9331	29.9363	25.9108	23.8758	11.7325	16.949	17.414	15.551	15.9809	14.7452	15.035	17.3344	21.5892	21.2771	26.2994	26.5892	25.793	30.7038	30.9013	33.1433	38.2771	39.8217	41.9013	42.3567	42.9172	48.4395	47.7229	49.1752	53.5096	53.8917	47.4363	42.3121	33.0446	29.8503	24.6911	22.0318	22.3439	19.5924	22.2548	21.5127
27.1975	32.3535	34.1115	37.6401	30.8471	39.2898	37.1051	42.5987	36.0732	33.0892	30.9331	29.9363	25.9108	23.8758	11.7325	16.949	17.414	15.551	15.9809	14.7452	15.035	17.3344	21.5892	21.2771	26.2994	26.5892	25.793	30.7038	30.9013	33.1433	38.2771	39.8217	41.9013	42.3567	42.9172	48.4395	47.7229	49.1752	53.5096	53.8917	47.4363	42.3121	33.0446	29.8503	24.6911	22.0318	22.3439	19.5924	22.2548	21.5127
27.1975	32.3535	34.1115	37.6401	30.8471	39.2898	37.1051	42.5987	36.0732	33.0892	30.9331	29.9363	25.9108	23.8758	11.7325	16.949	17.414	15.551	15.9809	14.7452	15.035	17.3344	21.5892	21.2771	26.2994	26.5892	25.793	30.7038	30.9013	33.1433	38.2771	39.8217	41.9013	42.3567	42.9172	48.4395	47.7229	49.1752	53.5096	53.8917	47.4363	42.3121	33.0446	29.8503	24.6911	22.0318	22.3439	19.5924	22.2548	21.5127
27.1975	32.3535	34.1115	37.6401	30.8471	39.2898	37.1051	42.5987	36.0732	33.0892	30.9331	29.9363	25.9108	23.8758	11.7325	16.949	17.414	15.551	15.9809	14.7452	15.035	17.3344	21.5892	21.2771	26.2994	26.5892	25.793	30.7038	30.9013	33.1433	38.2771	39.8217	41.9013	42.3567	42.9172	48.4395	47.7229	49.1752	53.5096	53.8917	47.4363	42.3121	33.0446	29.8503	24.6911	22.0318	22.3439	19.5924	22.2548	21.5127
14.2771	12.3854	18.7548	13.8694	14.7739	19.0637	15.8758	13.1115	13.2389	13.0446	13.5287	12.6497	11.4554	14.3121	14.9045	11.5732	12.1083	11.8408	9.89809	9.29618	8.96178	7.81847	8.55414	10.7866	9.37898	11.9076	14.6115	10.6879	9.6051	11.6592	10.5096	9.88535	10.2548	8.65287	7.29618	8.05096	6.9586	5.28662	6.37898	7.76115	5.74522	5.75796	6.83121	5.10191	6.26433	7.68153	9.2293	6.96497	8.3535	9.44268
14.2771	12.3854	18.7548	13.8694	14.7739	19.0637	15.8758	13.1115	13.2389	13.0446	13.5287	12.6497	11.4554	14.3121	14.9045	11.5732	12.1083	11.8408	9.89809	9.29618	8.96178	7.81847	8.55414	10.7866	9.37898	11.9076	14.6115	10.6879	9.6051	11.6592	10.5096	9.88535	10.2548	8.65287	7.29618	8.05096	6.9586	5.28662	6.37898	7.76115	5.74522	5.75796	6.83121	5.10191	6.26433	7.68153	9.2293	6.96497	8.3535	9.44268
14.2771	12.3854	18.7548	13.8694	14.7739	19.0637	15.8758	13.1115	13.2389	13.0446	13.5287	12.6497	11.4554	14.3121	14.9045	11.5732	12.1083	11.8408	9.89809	9.29618	8.96178	7.81847	8.55414	10.7866	9.37898	11.9076	14.6115	10.6879	9.6051	11.6592	10.5096	9.88535	10.2548	8.65287	7.29618	8.05096	6.9586	5.28662	6.37898	7.76115	5.74522	5.75796	6.83121	5.10191	6.26433	7.68153	9.2293	6.96497	8.3535	9.44268
14.2771	12.3854	18.7548	13.8694	14.7739	19.0637	15.8758	13.1115	13.2389	13.0446	13.5287	12.6497	11.4554	14.3121	14.9045	11.5732	12.1083	11.8408	9.89809	9.29618	8.96178	7.81847	8.55414	10.7866	9.37898	11.9076	14.6115	10.6879	9.6051	11.6592	10.5096	9.88535	10.2548	8.65287	7.29618	8.05096	6.9586	5.28662	6.37898	7.76115	5.74522	5.75796	6.83121	5.10191	6.26433	7.68153	9.2293	6.96497	8.3535	9.44268
-1	-1	18.7548	15.1783	11.4045	18.1401	18.5127	15.7357	16.9554	19.051	16.742	17.535	15.7611	14.2389	13.9395	11.1338	11.7452	12.4745	15.6529	12.3949	9.83439	12.2389	11.7229	10.2452	14.1592	11.449	10.9204	14.7834	12.3312	16.0605	15.0796	16.9554	16.4809	16.3439	14.5382	15.9586	14.6783	10.0701	11.0669	11.0446	12.8535	9.65287	9.24841	13.3535	12.5828	11.8631	11.3758	10.086	10.7962	7.87261
-1	-1	18.7548	15.1783	11.4045	18.1401	18.5127	15.7357	16.9554	19.051	16.742	17.535	15.7611	14.2389	13.9395	11.1338	11.7452	12.4745	15.6529	12.3949	9.83439	12.2389	11.7229	10.2452	14.1592	11.449	10.9204	14.7834	12.3312	16.0605	15.0796	16.9554	16.4809	16.3439	14.5382	15.9586	14.6783	10.0701	11.0669	11.0446	12.8535	9.65287	9.24841	13.3535	12.5828	11.8631	11.3758	10.086	10.7962	7.87261
-1	-1	18.7548	15.1783	11.4045	18.1401	18.5127	15.7357	16.9554	19.051	16.742	17.535	15.7611	14.2389	13.9395	11.1338	11.7452	12.4745	15.6529	12.3949	9.83439	12.2389	11.7229	10.2452	14.1592	11.449	10.9204	14.7834	12.3312	16.0605	15.0796	16.9554	16.4809	16.3439	14.5382	15.9586	14.6783	10.0701	11.0669	11.0446	12.8535	9.65287	9.24841	13.3535	12.5828	11.8631	11.3758	10.086	10.7962	7.87261
-1	-1	18.7548	15.1783	11.4045	18.1401	18.5127	15.7357	16.9554	19.051	16.742	17.535	15.7611	14.2389	13.9395	11.1338	11.7452	12.4745	15.6529	12.3949	9.83439	12.2389	11.7229	10.2452	14.1592	11.449	10.9204	14.7834	12.3312	16.0605	15.0796	12.551	9.96178	14.7516	16.293	12.9268	15.7675	16.8248	9.54459	8.55414	10.4522	10.8599	9.49045	13.3567	13.7611	16.1401	18.2357	20.2452	23.4299	20.035
14.2771	12.3854	18.7548	13.8694	14.7739	19.0637	15.8758	13.1115	13.2389	13.0446	13.5287	12.6497	11.4554	14.3121	14.9045	11.5732	12.1083	11.8408	9.89809	9.29618	8.96178	7.81847	8.55414	10.7866	9.37898	11.9076	14.6115	10.6879	9.6051	11.6592	10.5096	10.0605	12.3121	9.34713	7.21656	6.49045	5.36624	5.50955	3.65605	4.76752	4.93631	4.69745	4.54777	6.28981	5.4172	7.57325	4.3949	4.62102	4.73248	3.42675
14.2771	12.3854	18.7548	13.8694	14.7739	19.0637	15.8758	13.1115	13.2389	13.0446	13.5287	12.6497	11.4554	14.3121	14.9045	11.5732	12.1083	11.8408	9.89809	9.29618	8.96178	7.81847	8.55414	10.7866	9.37898	11.9076	14.6115	10.6879	9.6051	11.6592	10.5096	10.0605	12.3121	9.34713	7.21656	6.49045	5.36624	5.50955	3.65605	4.76752	4.93631	4.69745	4.54777	6.28981	5.4172	7.57325	4.3949	4.62102	4.73248	3.42675
14.2771	12.3854	18.7548	13.8694	14.7739	19.0637	15.8758	13.1115	13.2389	13.0446	13.5287	12.6497	11.4554	14.3121	14.9045	11.5732	12.1083	11.8408	9.89809	9.29618	8.96178	7.81847	8.55414	10.7866	9.37898	11.9076	14.6115	10.6879	9.6051	11.6592	10.5096	10.0605	12.3121	9.34713	7.21656	6.49045	5.36624	5.50955	3.65605	4.76752	4.93631	4.69745	4.54777	6.28981	5.4172	7.57325	4.3949	4.62102	4.73248	3.42675
14.2771	12.3854	18.7548	13.8694	14.7739	19.0637	15.8758	13.1115	13.2389	13.0446	13.5287	12.6497	11.4554	14.3121	14.9045	11.5732	12.1083	11.8408	9.89809	9.29618	8.96178	7.81847	8.55414	10.7866	9.37898	11.9076	14.6115	10.6879	9.6051	11.6592	10.5096	10.0605	12.3121	9.34713	7.21656	6.49045	5.36624	5.50955	3.65605	4.76752	4.93631	4.69745	4.54777	6.28981	5.4172	7.57325	4.3949	4.62102	4.73248	3.42675
-1	-1	18.7548	15.1783	11.4045	18.1401	18.5127	15.7357	16.9554	19.051	16.742	17.535	15.7611	14.2389	13.9395	11.1338	11.7452	12.4745	15.6529	12.3949	9.83439	12.2389	11.7229	10.2452	14.1592	11.449	10.9204	14.7834	12.3312	16.0605	15.0796	12.551	9.96178	14.7516	16.293	12.9268	15.7675	16.8248	9.54459	8.55414	10.4522	10.8599	9.49045	13.3567	13.7611	16.1401	18.2357	20.2452	23.4299	20.035
-1	-1	18.7548	15.1783	11.4045	18.1401	18.5127	15.7357	16.9554	19.051	16.742	17.535	15.7611	14.2389	13.9395	11.1338	11.7452	12.4745	15.6529	12.3949	9.83439	12.2389	11.7229	10.2452	14.1592	11.449	10.9204	14.7834	12.3312	16.0605	15.0796	12.551	9.96178	14.7516	16.293	12.9268	15.7675	16.8248	9.54459	8.55414	10.4522	10.8599	9.49045	13.3567	13.7611	16.1401	18.2357	20.2452	23.4299	20.035
-1	-1	18.7548	15.1783	11.4045	18.1401	18.5127	15.7357	16.9554	19.051	16.742	17.535	15.7611	14.2389	13.9395	11.1338	11.7452	12.4745	15.6529	12.3949	9.83439	12.2389	11.7229	10.2452	14.1592	11.449	10.9204	14.7834	12.3312	16.0605	15.0796	12.551	9.96178	14.7516	16.293	12.9268	15.7675	16.8248	9.54459	8.55414	10.4522	10.8599	9.49045	13.3567	13.7611	16.1401	18.2357	20.2452	23.4299	20.035
39.4522	39.5191	46.0924	50.2166	51.6911	59.1051	64.9363	70.6401	69.3503	66.3758	64.4363	53.9459	55.8885	67.6592	84.8854	77.4427	69.5924	68.035	62.2038	54.3694	56.6783	49.6656	51.6497	54.6847	63.9363	78.0191	87.2548	62.8089	56.3503	52.7516	39.2994	34.8089	63.4395	109.955	108.357	116.373	110.341	101.057	48.0287	44.7803	41.7484	25.4618	24.621	27.1083	34.8726	39.051	26.2834	21.9204	51.1465	58.672
39.4522	39.5191	46.0924	50.2166	51.6911	59.1051	64.9363	70.6401	69.3503	66.3758	64.4363	53.9459	55.8885	67.6592	84.8854	77.4427	69.5924	68.035	62.2038	54.3694	56.6783	49.6656	51.6497	54.6847	63.9363	78.0191	87.2548	62.8089	56.3503	52.7516	39.2994	34.8089	63.4395	109.955	108.357	116.373	110.341	101.057	48.0287	44.7803	41.7484	25.4618	24.621	27.1083	34.8726	39.051	26.2834	21.9204	51.1465	58.672
39.4522	39.5191	46.0924	50.2166	51.6911	59.1051	64.9363	70.6401	69.3503	66.3758	64.4363	53.9459	55.8885	67.6592	84.8854	77.4427	69.5924	68.035	62.2038	54.3694	56.6783	49.6656	51.6497	54.6847	63.9363	78.0191	87.2548	62.8089	56.3503	52.7516	39.2994	34.8089	63.4395	109.955	108.357	116.373	110.341	101.057	48.0287	44.7803	41.7484	25.4618	24.621	27.1083	34.8726	39.051	26.2834	21.9204	51.1465	58.672
39.4522	39.5191	46.0924	50.2166	51.6911	59.1051	64.9363	70.6401	69.3503	66.3758	64.4363	53.9459	55.8885	67.6592	84.8854	77.4427	69.5924	68.035	62.2038	54.3694	56.6783	49.6656	51.6497	54.6847	63.9363	78.0191	87.2548	62.8089	56.3503	52.7516	39.2994	31.9777	53.0764	109.885	131.42	130.494	128.494	123.268	103.761	120.866	80.1624	111.417	97.7962	106.089	109.99	107.481	108.229	89.6975	114.777	123.602
39.4522	39.5191	46.0924	50.2166	51.6911	59.1051	64.9363	70.6401	69.3503	66.3758	64.4363	53.9459	55.8885	67.6592	84.8854	77.4427	69.5924	68.035	62.2038	54.3694	56.6783	49.6656	51.6497	54.6847	63.9363	78.0191	87.2548	62.8089	56.3503	52.7516	39.2994	31.9777	53.0764	109.885	131.42	130.494	128.494	123.268	103.761	120.866	80.1624	111.417	97.7962	106.089	109.99	107.481	108.229	89.6975	114.777	123.602
39.4522	39.5191	46.0924	50.2166	51.6911	59.1051	64.9363	70.6401	69.3503	66.3758	64.4363	53.9459	55.8885	67.6592	84.8854	77.4427	69.5924	68.035	62.2038	54.3694	56.6783	49.6656	51.6497	54.6847	63.9363	78.0191	87.2548	62.8089	56.3503	52.7516	39.2994	31.9777	53.0764	109.885	131.42	130.494	128.494	123.268	103.761	120.866	80.1624	111.417	97.7962	106.089	109.99	107.481	108.229	89.6975	114.777	123.602
39.4522	39.5191	46.0924	50.2166	51.6911	59.1051	64.9363	70.6401	69.3503	66.3758	64.4363	53.9459	55.8885	67.6592	84.8854	77.4427	69.5924	68.035	62.2038	54.3694	56.6783	49.6656	51.6497	54.6847	63.9363	78.0191	87.2548	62.8089	56.3503	52.7516	39.2994	31.9777	53.0764	109.885	131.42	130.494	128.494	123.268	103.761	120.866	80.1624	111.417	97.7962	106.089	109.99	107.481	108.229	89.6975	114.777	123.602
91.7197	91.1338	106.019	105.707	100.529	96.2739	92.3503	89.0892	98.8408	83.1943	84.5414	81.0414	88.4936	79.3917	75.1401	75.3376	67.6019	68.5892	68.1369	60.9554	68.414	56	50.2675	47.0478	38.8917	27.2293	28.6083	24.6369	23.5732	26.2898	26.3089	25.2293	31.5669	36.1815	41.2293	42.6561	49.4045	50.9395	52.914	58.0318	60.1943	64.9904	65.4459	64.9554	59.8662	41.7739	27.3312	39.8885	36.3885	49.7675
91.7197	91.1338	106.019	105.707	100.529	96.2739	92.3503	89.0892	98.8408	83.1943	84.5414	81.0414	88.4936	79.3917	75.1401	75.3376	67.6019	68.5892	68.1369	60.9554	68.414	56	50.2675	47.0478	38.8917	27.2293	28.6083	18.5318	13.8312	21.4841	27.9809	28.8822	31.4363	39.3917	43.2293	43.4204	48.965	42.914	48.0191	48.0191	50.5382	56.2134	53.0605	55.4904	55.242	62.0159	63.1592	62.0191	57.5828	61.1943
31.1497	30.6369	30.2771	32.5127	33.4713	36.6656	35.0318	35.9936	35.5223	32.9204	27.0955	28.621	30.6911	32	36.3599	39.1783	39.7739	55.9427	51.8758	47.1975	43.7611	48.1752	35.8025	23.7994	19.7866	23.293	21.3121	21.3758	22.6274	24.5191	25.4554	26.0828	29.172	28.4045	31.8535	28.9076	24.6497	22.0255	23.6688	22.551	23.6146	22.5223	24.5223	20.2357	14.4204	16.2803	23.0255	19.742	11.1401	11.6306
31.1497	30.6369	30.2771	32.5127	33.4713	36.6656	35.0318	35.9936	35.5223	32.9204	27.0955	28.621	30.6911	32	36.3599	39.1783	39.7739	55.9427	51.8758	47.1975	43.7611	48.1752	35.8025	23.7994	19.7866	23.293	21.3121	21.3758	22.6274	24.5191	25.4554	26.0828	29.172	28.4045	31.8535	28.9076	24.6497	22.0255	23.6688	22.551	23.6146	22.5223	24.5223	20.2357	14.4204	16.2803	23.0255	19.742	11.1401	11.6306
31.1497	30.6369	30.2771	32.5127	33.4713	36.6656	35.0318	35.9936	35.5223	32.9204	27.0955	28.621	30.6911	32	36.3599	39.1783	39.7739	55.9427	51.8758	47.1975	43.7611	48.1752	35.8025	23.7994	19.7866	23.293	21.3121	21.3758	22.6274	24.5191	25.4554	26.0828	29.172	28.4045	31.8535	28.9076	24.6497	22.0255	23.6688	22.551	23.6146	22.5223	24.5223	20.2357	14.4204	13.2229	17.5	17.6497	14.6624	11.449
31.1497	30.6369	30.2771	32.5127	33.4713	36.6656	35.0318	35.9936	35.5223	32.9204	27.0955	28.621	30.6911	32	36.3599	39.1783	39.7739	55.9427	51.8758	47.1975	43.7611	48.1752	35.8025	23.7994	19.7866	23.293	21.3121	21.3758	22.6274	24.5191	25.4554	26.0828	29.172	28.4045	31.8535	28.9076	24.6497	22.0255	23.6688	22.551	23.6146	22.5223	24.5223	20.2357	14.4204	13.2229	17.5	17.6497	14.6624	11.449
27.8758	29.4108	28.4841	36.0987	44.949	47.5924	58.4745	60.0382	76.949	83.1688	96.3471	108.21	113.455	115.268	111.57	95.758	91.0605	80.9299	72.9045	74.4108	48.6497	46.0159	63.4045	71.0573	63.0541	69.1338	69.1083	71.1019	64.7707	56.035	48.379	42.9236	35.5127	36.2166	33.3949	39.6465	40.707	41.6497	47.8854	44.3567	48.1369	43.5	43.0796	43.758	44.7834	42.6019	45.7516	49.449	46.6815	37.2834
27.8758	29.4108	28.4841	36.0987	44.949	47.5924	58.4745	60.0382	76.949	83.1688	96.3471	108.21	113.455	115.268	111.57	95.758	91.0605	80.9299	72.9045	74.4108	48.6497	46.0159	63.4045	71.0573	63.0541	69.1338	69.1083	71.1019	64.7707	56.035	48.379	42.9236	35.5127	36.2166	33.3949	39.6465	40.707	41.6497	47.8854	44.3567	48.1369	43.5	43.0796	43.758	44.7834	42.6019	45.7516	49.449	46.6815	37.2834
27.8758	29.4108	28.4841	36.0987	44.949	47.5924	58.4745	60.0382	76.949	83.1688	96.3471	108.21	113.455	115.268	111.57	95.758	91.0605	80.9299	72.9045	74.4108	48.6497	46.0159	63.4045	71.0573	63.0541	69.1338	69.1083	71.1019	64.7707	56.035	48.379	42.9236	35.5127	36.2166	33.3949	39.6465	40.707	41.6497	47.8854	44.3567	48.1369	43.5	43.0796	43.758	44.7834	42.6019	45.7516	49.449	46.6815	37.2834
27.8758	29.4108	28.4841	36.0987	44.949	47.5924	58.4745	60.0382	76.949	83.1688	96.3471	108.21	113.455	115.268	111.57	95.758	91.0605	80.9299	72.9045	74.4108	48.6497	46.0159	63.4045	71.0573	63.0541	69.1338	69.1083	71.1019	64.7707	56.035	48.379	42.9236	35.5127	36.2166	33.3949	39.6465	40.707	41.6497	47.8854	44.3567	48.1369	43.5	43.0796	43.758	44.7834	42.6019	45.7516	49.449	46.6815	37.2834
27.8758	29.4108	28.4841	36.0987	44.949	47.5924	58.4745	60.0382	76.949	83.1688	96.3471	108.21	113.455	115.268	111.57	95.758	91.0605	80.9299	72.9045	74.4108	48.6497	46.0159	63.4045	71.0573	63.0541	69.1338	69.1083	71.1019	64.7707	56.035	48.379	42.9236	35.5127	36.2166	33.3949	39.6465	40.707	41.6497	47.8854	44.3567	48.1369	43.5	43.0796	43.758	44.7834	42.6019	45.7516	49.449	46.6815	37.2834
27.8758	29.4108	28.4841	36.0987	44.949	47.5924	58.4745	60.0382	76.949	83.1688	96.3471	108.21	113.455	115.268	111.57	95.758	91.0605	80.9299	72.9045	74.4108	48.6497	46.0159	63.4045	71.0573	63.0541	69.1338	69.1083	71.1019	64.7707	56.035	48.379	42.9236	35.5127	36.2166	33.3949	39.6465	40.707	41.6497	47.8854	44.3567	48.1369	43.5	43.0796	43.758	44.7834	42.6019	45.7516	49.449	46.6815	37.2834
27.8758	29.4108	28.4841	36.0987	44.949	47.5924	58.4745	60.0382	76.949	83.1688	96.3471	108.21	113.455	115.268	111.57	95.758	91.0605	80.9299	72.9045	74.4108	48.6497	46.0159	63.4045	71.0573	63.0541	69.1338	69.1083	71.1019	64.7707	56.035	48.379	42.9236	35.5127	36.2166	33.3949	39.6465	40.707	41.6497	47.8854	44.3567	48.1369	43.5	43.0796	43.758	44.7834	42.6019	45.7516	49.449	46.6815	37.2834
27.8758	29.4108	28.4841	36.0987	44.949	47.5924	58.4745	60.0382	76.949	83.1688	96.3471	108.21	113.455	115.268	111.57	95.758	91.0605	80.9299	72.9045	74.4108	48.6497	46.0159	63.4045	71.0573	63.0541	69.1338	69.1083	71.1019	64.7707	56.035	48.379	42.9236	35.5127	36.2166	33.3949	39.6465	40.707	41.6497	47.8854	44.3567	48.1369	43.5	43.0796	43.758	44.7834	42.6019	45.7516	49.449	46.6815	37.2834
27.8758	29.4108	28.4841	36.0987	44.949	47.5924	58.4745	60.0382	76.949	83.1688	96.3471	108.21	113.455	115.268	111.57	95.758	91.0605	80.9299	72.9045	74.4108	48.6497	40.0732	55.6306	69.2516	67.4554	70.0318	79.3439	79.1847	77.0223	80.1019	77.1815	68.1624	55.7994	50.2102	44.9427	41.1115	39.8726	39.7484	37.5478	41.5287	41.4554	42.3057	41.9172	44.6592	38.9682	35.5255	36.9013	34.8854	38.3822	34.4459
27.8758	29.4108	28.4841	36.0987	44.949	47.5924	58.4745	60.0382	76.949	83.1688	96.3471	108.21	113.455	115.268	111.57	95.758	91.0605	80.9299	72.9045	74.4108	48.6497	40.0732	55.6306	69.2516	67.4554	70.0318	79.3439	79.1847	77.0223	80.1019	77.1815	68.1624	55.7994	50.2102	44.9427	41.1115	39.8726	39.7484	37.5478	41.5287	41.4554	42.3057	41.9172	44.6592	38.9682	35.5255	36.9013	34.8854	38.3822	34.4459
27.8758	29.4108	28.4841	36.0987	44.949	47.5924	58.4745	60.0382	76.949	83.1688	96.3471	108.21	113.455	115.268	111.57	95.758	91.0605	80.9299	72.9045	74.4108	48.6497	40.0732	55.6306	69.2516	67.4554	70.0318	79.3439	79.1847	77.0223	80.1019	77.1815	68.1624	55.7994	50.2102	44.9427	41.1115	39.8726	39.7484	37.5478	41.5287	41.4554	42.3057	41.9172	44.6592	38.9682	35.5255	36.9013	34.8854	38.3822	34.4459
27.8758	29.4108	28.4841	36.0987	44.949	47.5924	58.4745	60.0382	76.949	83.1688	96.3471	108.21	113.455	115.268	111.57	95.758	91.0605	80.9299	72.9045	74.4108	48.6497	40.0732	55.6306	69.2516	67.4554	70.0318	79.3439	79.1847	77.0223	80.1019	77.1815	68.1624	55.7994	50.2102	44.9427	41.1115	39.8726	39.7484	37.5478	41.5287	41.4554	42.3057	41.9172	44.6592	38.9682	35.5255	36.9013	34.8854	38.3822	34.4459
27.8758	29.4108	28.4841	36.0987	44.949	47.5924	58.4745	60.0382	76.949	83.1688	96.3471	108.21	113.455	115.268	111.57	95.758	91.0605	80.9299	72.9045	74.4108	48.6497	40.0732	55.6306	69.2516	67.4554	70.0318	79.3439	79.1847	77.0223	80.1019	77.1815	68.1624	55.7994	50.2102	44.9427	41.1115	39.8726	39.7484	37.5478	41.5287	41.4554	42.3057	41.9172	44.6592	38.9682	35.5255	36.9013	34.8854	38.3822	34.4459
27.8758	29.4108	28.4841	36.0987	44.949	47.5924	58.4745	60.0382	76.949	83.1688	96.3471	108.21	113.455	115.268	111.57	95.758	91.0605	80.9299	72.9045	74.4108	48.6497	40.0732	55.6306	69.2516	67.4554	70.0318	79.3439	79.1847	77.0223	80.1019	77.1815	68.1624	55.7994	50.2102	44.9427	41.1115	39.8726	39.7484	37.5478	41.5287	41.4554	42.3057	41.9172	44.6592	38.9682	35.5255	36.9013	34.8854	38.3822	34.4459
27.8758	29.4108	28.4841	36.0987	44.949	47.5924	58.4745	60.0382	76.949	83.1688	96.3471	108.21	113.455	115.268	111.57	95.758	91.0605	80.9299	72.9045	74.4108	48.6497	40.0732	55.6306	69.2516	67.4554	70.0318	79.3439	79.1847	77.0223	80.1019	77.1815	68.1624	55.7994	50.2102	44.9427	41.1115	39.8726	39.7484	37.5478	41.5287	41.4554	42.3057	41.9172	44.6592	38.9682	35.5255	36.9013	34.8854	38.3822	34.4459
27.8758	29.4108	28.4841	36.0987	44.949	47.5924	58.4745	60.0382	76.949	83.1688	96.3471	108.21	113.455	115.268	111.57	95.758	91.0605	80.9299	72.9045	74.4108	48.6497	40.0732	55.6306	69.2516	67.4554	70.0318	79.3439	79.1847	77.0223	80.1019	77.1815	68.1624	55.7994	50.2102	44.9427	41.1115	39.8726	39.7484	37.5478	41.5287	41.4554	42.3057	41.9172	44.6592	38.9682	35.5255	36.9013	34.8854	38.3822	34.4459
33.3535	37.8981	37.5478	37.9777	46.3535	45.2803	44.5159	46.672	45.1369	42.2357	44.8344	42.0541	40.7771	30.7197	44.8854	42.6497	39.4268	53.2197	50.3854	42.3567	35.8408	39.9904	35.6306	36.1783	31.293	33.4618	33.4395	32.1656	33.5828	34.0255	33.8503	35.258	32.7166	31.5096	24.6592	24.1401	26.6178	24.7197	25.5096	26.7771	26.5732	23.8854	23.6943	21.5	19.9841	20.2229	17.2229	14.9395	11.5	17.949
33.3535	37.8981	37.5478	37.9777	46.3535	45.2803	44.5159	46.672	45.1369	42.2357	44.8344	42.0541	40.7771	30.7197	44.8854	42.6497	39.4268	53.2197	50.3854	42.3567	35.8408	39.9904	35.6306	36.1783	31.293	33.4618	33.4395	32.1656	33.5828	34.0255	33.8503	35.258	32.7166	31.5096	24.6592	24.1401	26.6178	24.7197	25.5096	26.7771	26.5732	23.8854	23.6943	21.5	19.9841	20.2229	17.2229	14.9395	11.5	17.949
33.3535	37.8981	37.5478	37.9777	46.3535	45.2803	44.5159	46.672	45.1369	42.2357	44.8344	42.0541	40.7771	30.7197	44.8854	42.6497	39.4268	53.2197	50.3854	42.3567	35.8408	39.9904	35.6306	36.1783	31.293	33.4618	33.4395	32.1656	33.5828	34.0255	33.8503	35.258	32.7166	31.5096	24.6592	24.1401	26.6178	24.7197	25.5096	26.7771	26.5732	23.8854	23.6943	21.5	19.9841	20.2229	17.2229	14.9395	11.5	17.949
33.3535	37.8981	37.5478	37.9777	46.3535	45.2803	44.5159	46.672	45.1369	42.2357	44.8344	42.0541	40.7771	30.7197	44.8854	42.6497	39.4268	53.2197	50.3854	42.3567	35.8408	39.9904	35.6306	36.1783	31.293	33.4618	33.4395	32.1656	33.5828	34.0255	33.8503	35.258	32.7166	31.5096	24.6592	24.1401	26.6178	24.7197	25.5096	26.7771	26.5732	23.8854	23.6943	21.5	19.9841	20.2229	11.2134	15.0159	15.0318	15.6879
-1	-1	-1	-1	-1	-1	-1	-1	-1	-1	-1	-1	-1	-1	-1	-1	-1	-1	-1	-1	-1	-1	-1	-1	-1	-1	-1	-1	22.8599	19.2038	20.4013	20.6019	21.1401	19.7994	22.3248	19.8885	23.8057	23.2994	24.1688	22.6242	22.5796	26.1274	26.0987	30.1306	27.758	28.551	25.5605	24.0287	21.8726	17.449
-1	-1	-1	-1	-1	-1	-1	-1	-1	-1	-1	-1	-1	-1	-1	-1	-1	-1	-1	-1	-1	-1	-1	-1	-1	-1	-1	-1	22.8599	19.2038	20.4013	20.6019	21.1401	19.7994	22.3248	19.8885	23.8057	23.2994	24.1688	22.6242	22.5796	26.1274	26.0987	30.1306	27.758	28.551	25.5605	24.0287	21.8726	17.449
-1	-1	-1	-1	-1	-1	-1	-1	-1	-1	-1	-1	-1	-1	-1	-1	-1	-1	-1	-1	-1	-1	-1	-1	-1	-1	-1	-1	22.8599	19.2038	20.4013	20.6019	21.1401	19.7994	22.3248	19.8885	23.8057	23.2994	24.1688	22.6242	22.5796	26.1274	26.0987	30.1306	27.758	28.551	25.5605	24.0287	21.8726	17.449
-1	-1	-1	-1	-1	-1	-1	-1	-1	-1	-1	-1	-1	-1	-1	-1	-1	-1	-1	-1	-1	-1	-1	-1	-1	-1	-1	-1	22.8599	19.2038	20.4013	20.6019	21.1401	19.7994	22.3248	19.8885	23.8057	23.2994	24.1688	22.6242	22.5796	26.1274	26.0987	30.1306	27.758	28.551	25.5605	24.0287	21.8726	17.449
-1	-1	-1	-1	-1	-1	-1	-1	-1	-1	-1	-1	-1	-1	-1	-1	-1	-1	-1	-1	-1	-1	-1	-1	-1	-1	-1	-1	20.258	17.3854	16.7771	16.551	16.7134	14.4682	17.2994	16.1019	19.9172	17.3503	13.2707	16.4331	16.0573	20.8822	20.3949	19.6847	14.4172	13.2484	15.5701	16.6051	15.6401	13.4586
-1	-1	-1	-1	-1	-1	-1	-1	-1	-1	-1	-1	-1	-1	-1	-1	-1	-1	-1	-1	-1	-1	-1	-1	-1	-1	-1	-1	20.258	17.3854	16.7771	16.551	16.7134	14.4682	17.2994	16.1019	19.9172	17.3503	13.2707	16.4331	16.0573	20.8822	20.3949	19.6847	14.4172	13.2484	15.5701	16.6051	15.6401	13.4586
-1	-1	-1	-1	-1	-1	-1	-1	-1	-1	-1	-1	-1	-1	-1	-1	-1	-1	-1	-1	-1	-1	-1	-1	-1	-1	-1	-1	20.258	17.3854	16.7771	16.551	16.7134	14.4682	17.2994	16.1019	19.9172	17.3503	13.2707	16.4331	16.0573	20.8822	20.3949	19.6847	14.4172	13.2484	15.5701	16.6051	15.6401	13.4586
-1	-1	-1	-1	-1	-1	-1	-1	-1	-1	-1	-1	-1	-1	-1	-1	-1	-1	-1	-1	-1	-1	-1	-1	-1	-1	-1	-1	20.258	17.3854	16.7771	16.551	16.7134	14.4682	17.2994	16.1019	19.9172	17.3503	13.2707	16.4331	16.0573	20.8822	20.3949	19.6847	14.4172	13.2484	15.5701	16.6051	15.6401	13.4586
-1	-1	-1	-1	-1	-1	-1	-1	-1	-1	-1	-1	-1	-1	-1	-1	-1	-1	-1	-1	-1	-1	-1	-1	-1	-1	-1	-1	20.258	17.3854	16.7771	16.551	16.7134	14.4682	17.2994	16.1019	19.9172	17.3503	13.2707	16.4331	16.0573	20.8822	20.3949	19.6847	14.4172	13.2484	16.5573	14.9013	11.8917	10.3344
-1	-1	-1	-1	-1	-1	-1	-1	-1	-1	-1	-1	-1	-1	-1	-1	-1	-1	-1	-1	-1	-1	-1	-1	-1	-1	-1	-1	20.258	17.3854	16.7771	16.551	16.7134	14.4682	17.2994	16.1019	19.9172	17.3503	13.2707	16.4331	16.0573	20.8822	20.3949	19.6847	14.4172	13.2484	16.5573	14.9013	11.8917	10.3344
-1	-1	-1	-1	-1	-1	-1	-1	-1	-1	-1	-1	-1	-1	-1	-1	-1	-1	-1	-1	-1	-1	-1	-1	-1	-1	-1	-1	20.258	17.3854	16.7771	16.551	16.7134	14.4682	17.2994	16.1019	19.9172	17.3503	13.2707	16.4331	16.0573	20.8822	20.3949	19.6847	14.4172	13.2484	16.5573	14.9013	11.8917	10.3344
-1	-1	-1	-1	-1	-1	-1	-1	-1	-1	-1	-1	-1	-1	-1	-1	-1	-1	-1	-1	-1	-1	-1	-1	-1	-1	-1	-1	22.4395	25.9076	23.7006	26	30.9172	36.2006	37.7389	40.5987	38.0796	39.965	37.2166	36.4172	33.8503	33.1656	27.7739	27.9236	23.4968	19.0287	24.8535	16.4331	16.8981	17.449
-1	-1	-1	-1	-1	-1	-1	-1	-1	-1	-1	-1	-1	-1	-1	-1	-1	-1	-1	-1	-1	-1	-1	-1	-1	-1	-1	-1	22.4395	25.9076	23.7006	26	30.9172	36.2006	37.7389	40.5987	38.0796	39.965	37.2166	36.4172	33.8503	33.1656	27.7739	27.9236	23.4968	19.0287	24.8535	16.4331	16.8981	17.449
-1	-1	-1	-1	-1	-1	-1	-1	-1	-1	-1	-1	-1	-1	-1	-1	-1	-1	-1	-1	-1	-1	-1	-1	-1	-1	-1	-1	22.4395	25.9076	23.7006	26	30.9172	36.2006	37.7389	40.5987	38.0796	39.965	37.2166	36.4172	33.8503	33.1656	27.7739	27.9236	23.4968	19.0287	24.8535	16.4331	16.8981	17.449
-1	-1	-1	-1	-1	-1	-1	-1	-1	-1	-1	-1	-1	-1	-1	-1	-1	-1	-1	-1	-1	-1	-1	-1	-1	-1	-1	-1	22.4395	25.9076	23.7006	26	30.9172	36.2006	37.7389	40.5987	38.0796	39.965	37.2166	36.4172	33.8503	33.1656	27.7739	27.9236	23.4968	19.0287	24.8535	16.4331	16.8981	17.449
-1	-1	-1	-1	-1	-1	-1	-1	-1	-1	-1	-1	-1	-1	-1	-1	-1	-1	-1	-1	-1	-1	-1	-1	-1	-1	-1	-1	22.4395	25.9076	23.7006	26	30.9172	36.2006	37.7389	40.5987	38.0796	39.965	37.2166	36.4172	33.8503	33.1656	27.7739	27.9236	23.4968	20.0573	27.707	27.0096	24.4936	25.5191
-1	-1	-1	-1	-1	-1	-1	-1	-1	-1	-1	-1	-1	-1	-1	-1	-1	-1	-1	-1	-1	-1	-1	-1	-1	-1	-1	-1	39.293	38.6401	38.4936	43.5732	44.8917	36.5127	34.7038	35.4108	30.1019	29.7803	33.4108	34.7006	32.1146	30.2293	25.5955	26.5159	19.3949	16.4013	22.2134	17.8694	22.2102	21.8408
-1	-1	-1	-1	-1	-1	-1	-1	-1	-1	-1	-1	-1	-1	-1	-1	-1	-1	-1	-1	-1	-1	-1	-1	-1	-1	-1	-1	39.293	38.6401	38.4936	43.5732	44.8917	36.5127	34.7038	35.4108	30.1019	29.7803	33.4108	34.7006	32.1146	30.2293	25.5955	26.5159	19.3949	16.4013	22.2134	17.8694	22.2102	21.8408
-1	-1	-1	-1	-1	-1	-1	-1	-1	-1	-1	-1	-1	-1	-1	-1	-1	-1	-1	-1	-1	-1	-1	-1	-1	-1	-1	-1	39.293	38.6401	38.4936	43.5732	44.8917	36.5127	34.7038	35.4108	30.1019	29.7803	33.4108	34.7006	32.1146	30.2293	25.5955	26.5159	19.3949	16.4013	22.2134	17.8694	22.2102	21.8408
-1	-1	-1	-1	-1	-1	-1	-1	-1	-1	-1	-1	-1	-1	-1	-1	-1	-1	-1	-1	-1	-1	-1	-1	-1	-1	-1	-1	39.293	38.6401	38.4936	43.5732	44.8917	36.5127	34.7038	35.4108	30.1019	29.7803	33.4108	34.7006	32.1146	30.2293	25.5955	26.5159	19.3949	16.4013	22.2134	17.8694	22.2102	21.8408
-1	-1	-1	-1	-1	-1	-1	-1	-1	-1	-1	-1	-1	-1	-1	-1	-1	-1	-1	-1	-1	-1	-1	-1	-1	-1	-1	-1	20.914	20.7261	23.586	25.2866	29.3854	27.1847	27.7484	23.0796	24.5414	26.6401	24.4904	24.7548	28.2739	23.5478	22.6051	17.2898	16.0446	19.6242	19.7389	17.8662	21.5637	20.1369
-1	-1	-1	-1	-1	-1	-1	-1	-1	-1	-1	-1	-1	-1	-1	-1	-1	-1	-1	-1	-1	-1	-1	-1	-1	-1	-1	-1	20.914	20.7261	23.586	25.2866	29.3854	27.1847	27.7484	23.0796	24.5414	26.6401	24.4904	24.7548	28.2739	23.5478	22.6051	17.2898	16.0446	19.6242	19.7389	17.8662	21.5637	20.1369
-1	-1	-1	-1	-1	-1	-1	-1	-1	-1	-1	-1	-1	-1	-1	-1	-1	-1	-1	-1	-1	-1	-1	-1	-1	-1	-1	-1	20.914	20.7261	23.586	25.2866	29.3854	27.1847	27.7484	23.0796	24.5414	26.6401	24.4904	24.7548	28.2739	23.5478	22.6051	17.2898	16.0446	19.6242	19.7389	15.5637	23.0064	18.2038
-1	-1	-1	-1	-1	-1	-1	-1	-1	-1	-1	-1	-1	-1	-1	-1	-1	-1	-1	-1	-1	-1	-1	-1	-1	-1	-1	-1	20.914	20.7261	23.586	25.2866	29.3854	27.1847	27.7484	23.0796	24.5414	26.6401	24.4904	24.7548	28.2739	23.5478	22.6051	17.2898	16.0446	19.6242	19.7389	15.5637	23.0064	18.2038
-1	-1	-1	-1	-1	-1	-1	-1	-1	-1	-1	-1	-1	-1	-1	-1	-1	-1	-1	-1	-1	-1	-1	-1	-1	-1	-1	-1	-1	-1	-1	-1	-1	-1	-1	-1	-1	-1	-1	-1	-1	-1	-1	-1	-1	-1	-1	-1	-1	-1
-1	-1	-1	-1	-1	-1	-1	-1	-1	-1	-1	-1	-1	-1	-1	-1	-1	-1	-1	-1	-1	-1	-1	-1	-1	-1	-1	-1	-1	-1	-1	-1	-1	-1	-1	-1	-1	-1	-1	-1	-1	-1	-1	-1	-1	-1	-1	-1	-1	-1
-1	-1	-1	-1	-1	-1	-1	-1	-1	-1	-1	-1	-1	-1	-1	-1	-1	-1	-1	-1	-1	-1	-1	-1	-1	-1	-1	-1	-1	-1	-1	-1	-1	-1	-1	-1	-1	-1	-1	-1	-1	-1	-1	-1	-1	-1	-1	-1	-1	-1
-1	-1	-1	-1	-1	-1	-1	-1	-1	-1	-1	-1	-1	-1	-1	-1	-1	-1	-1	-1	-1	-1	-1	-1	-1	-1	-1	-1	-1	-1	-1	-1	-1	-1	-1	-1	-1	-1	-1	-1	-1	-1	-1	-1	-1	-1	-1	-1	-1	-1
-1	-1	-1	-1	-1	-1	-1	-1	-1	-1	-1	-1	-1	-1	-1	-1	-1	-1	-1	-1	-1	-1	-1	-1	-1	-1	-1	-1	-1	-1	-1	-1	-1	-1	-1	-1	-1	-1	-1	-1	-1	-1	-1	-1	-1	-1	-1	-1	-1	-1
-1	-1	-1	-1	-1	-1	-1	-1	-1	-1	-1	-1	-1	-1	-1	-1	-1	-1	-1	-1	-1	-1	-1	-1	-1	-1	-1	-1	-1	-1	-1	-1	-1	-1	-1	-1	-1	-1	-1	-1	-1	-1	-1	-1	-1	-1	-1	-1	-1	-1
-1	-1	-1	-1	-1	-1	-1	-1	-1	-1	-1	-1	-1	-1	-1	-1	-1	-1	-1	-1	-1	-1	-1	-1	-1	-1	-1	-1	-1	-1	-1	-1	-1	-1	-1	-1	-1	-1	-1	-1	-1	-1	-1	-1	-1	-1	-1	-1	-1	-1
-1	-1	-1	-1	-1	-1	-1	-1	-1	-1	-1	-1	-1	-1	-1	-1	-1	-1	-1	-1	-1	-1	-1	-1	-1	-1	-1	-1	-1	-1	-1	-1	-1	-1	-1	-1	-1	-1	-1	-1	-1	-1	-1	-1	-1	-1	-1	-1	-1	-1
-1	-1	-1	-1	-1	-1	-1	-1	-1	-1	-1	-1	-1	-1	-1	-1	-1	-1	-1	-1	-1	-1	-1	-1	-1	-1	-1	-1	-1	-1	-1	-1	-1	-1	-1	-1	-1	-1	-1	-1	-1	-1	-1	-1	-1	-1	-1	-1	-1	-1
-1	-1	-1	-1	-1	-1	-1	-1	-1	-1	-1	-1	-1	-1	-1	-1	-1	-1	-1	-1	-1	-1	-1	-1	-1	-1	-1	-1	-1	-1	-1	-1	-1	-1	-1	-1	-1	-1	-1	-1	-1	-1	-1	-1	-1	-1	-1	-1	-1	-1
-1	-1	-1	-1	-1	-1	-1	-1	-1	-1	-1	-1	-1	-1	-1	-1	-1	-1	-1	-1	-1	-1	-1	-1	-1	-1	-1	-1	-1	-1	-1	-1	-1	-1	-1	-1	-1	-1	-1	-1	-1	-1	-1	-1	-1	-1	-1	-1	-1	-1
18.3885	19.9873	23.2006	23.086	26.0892	25.6115	24.7739	23.258	21.8917	18.4682	18.121	18.3631	14.9108	17.6847	18.1847	14.7803	15.1083	15.1783	15.6433	21.7834	19.6847	30.6656	37.1815	38	31.5605	21.7675	15.6561	12.6624	12.5	13.0414	16.2452	14.2611	14.0064	13.3854	12.828	15.1019	16.207	14.6465	18.086	16.121	19.3631	20.9268	23.1783	23.1879	24.2325	20.9204	23.4459	24.6146	23.1624	20.5414
18.3885	19.9873	23.2006	23.086	26.0892	25.6115	24.7739	23.258	21.8917	18.4682	18.121	18.3631	14.9108	17.6847	18.1847	14.7803	15.1083	15.1783	15.6433	21.7834	19.6847	30.6656	37.1815	38	31.5605	21.7675	15.6561	12.6624	12.5	13.0414	16.2452	14.2611	14.0064	13.3854	12.828	15.1019	16.207	14.6465	18.086	16.121	19.3631	20.9268	23.1783	23.1879	24.2325	20.9204	23.4459	24.6146	23.1624	20.5414
18.3885	19.9873	23.2006	23.086	26.0892	25.6115	24.7739	23.258	21.8917	18.4682	18.121	18.3631	14.9108	17.6847	18.1847	14.7803	15.1083	15.1783	15.6433	21.7834	4.47771	9.59554	10.1688	8.99363	3.02548	29.9777	36.4268	27.7484	23.3344	21.4682	21.3185	15.4076	12.0191	11.8471	11.0382	12.6274	15.7452	17.828	17.9204	24.2102	27.8662	25.7994	23.7357	23.1497	27.4363	30.2643	26.1369	25.4618	27.4363	23.5414
17.9713	17.6338	23.1083	20.9554	20.1433	20.6083	20.4076	20.0701	18.5127	18.6115	19.9713	20.8089	23.8376	22.0764	20.7548	16.8376	19.4682	18.5541	14.0892	16.9204	29.5828	18.9236	15.1943	23.0478	33.1975	21.8631	18.6943	20.1242	18.3312	20.9013	19.4936	20.3949	18.4045	20.0414	23.0796	25.9713	21.5478	29.4427	29.9076	31.7898	30.2643	29.2006	24.3854	19.3662	23.8312	26.0064	25.2293	26.0032	25.5987	22.0764
17.9713	17.6338	23.1083	20.9554	20.1433	20.6083	20.4076	20.0701	18.5127	18.6115	19.9713	20.8089	23.8376	22.0764	20.7548	16.8376	19.4682	18.5541	14.0892	16.9204	29.5828	18.9236	15.1943	23.0478	33.1975	21.8631	18.6943	20.1242	18.3312	20.9013	19.4936	20.3949	18.4045	20.0414	23.0796	25.9713	21.5478	29.4427	29.9076	31.7898	30.2643	29.2006	24.3854	19.3662	23.8312	26.0064	25.2293	26.0032	25.5987	22.0764
13.3567	12.3917	17.449	18.9809	23.121	23.0987	26.4331	28.2707	29.2548	30.4045	27.3854	23.7484	20.8217	31.0987	30.8535	31.1369	37.1975	30.0064	30.7197	24.4236	19.0382	17.2134	16.1688	15.4936	14.3599	17.7325	16.7293	20.1465	19.2102	21.035	25.9459	23.0955	21.121	22.8981	21.086	19.6592	21.2006	13.6306	16.9299	17.0032	16.3822	18.1306	18.3726	11.1338	9.50318	6.71656	5.69108	4.03822	5.83121	4.06688
13.3567	12.3917	17.449	18.9809	23.121	23.0987	26.4331	28.2707	29.2548	30.4045	27.3854	23.7484	20.8217	31.0987	30.8535	31.1369	37.1975	30.0064	30.7197	24.4236	19.0382	17.2134	16.1688	15.4936	14.3599	17.7325	16.7293	20.1465	19.2102	21.035	25.9459	23.0955	21.121	22.8981	21.086	19.6592	21.2006	13.6306	16.9299	17.0032	16.3822	18.1306	18.3726	11.1338	9.50318	6.71656	5.69108	4.03822	5.83121	4.06688
13.3567	12.3917	17.449	18.9809	23.121	23.0987	26.4331	28.2707	29.2548	30.4045	27.3854	23.7484	20.8217	31.0987	30.8535	31.1369	37.1975	30.0064	30.7197	24.4236	19.0382	17.2134	16.1688	15.4936	14.3599	17.7325	16.7293	20.1465	19.2102	21.035	25.9459	23.0955	21.121	22.8981	21.086	19.6592	21.2006	13.6306	16.9299	17.0032	16.3822	18.1306	6.90764	12.5	8.5828	7.79936	7.78981	8.33439	10.4873	10.4618
13.3567	12.3917	17.449	18.9809	23.121	23.0987	26.4331	28.2707	29.2548	30.4045	27.3854	23.7484	20.8217	31.0987	30.8535	27.621	36.2325	38.8248	41.6242	37.6847	22.6242	33.3248	11.9427	22.4968	22.2771	20.7548	22.2293	22.3217	21.5127	20.0541	18.9108	20.2962	18.2389	15.1051	14.4204	14.4554	11.0541	12.4331	12.4076	9.17516	7.48089	12.7261	10.7006	9.32803	14.6306	15.8503	13.4395	14.742	8.1879	7.97771
13.3567	12.3917	17.449	18.9809	23.121	23.0987	26.4331	28.2707	29.2548	30.4045	27.3854	23.7484	20.8217	31.0987	30.8535	27.621	36.2325	38.8248	41.6242	37.6847	22.6242	33.3248	11.9427	22.4968	22.2771	20.7548	22.2293	22.3217	21.5127	20.0541	18.9108	20.2962	18.2389	15.1051	14.4204	14.4554	11.0541	12.4331	12.4076	9.17516	7.48089	12.7261	10.7006	9.32803	14.6306	15.8503	13.4395	14.742	8.1879	7.97771
13.3567	12.3917	17.449	18.9809	23.121	23.0987	26.4331	28.2707	29.2548	30.4045	27.3854	23.7484	20.8217	31.0987	30.8535	27.621	36.2325	38.8248	41.6242	37.6847	22.6242	33.3248	11.9427	22.4968	22.2771	20.7548	22.2293	22.3217	21.5127	20.0541	18.9108	20.2962	18.2389	15.1051	14.4204	14.4554	11.0541	12.4331	12.4076	9.17516	7.48089	12.7261	10.7006	6.69108	11.8439	13.4268	10.7866	11.4618	14.2389	12.2675
13.3567	12.3917	17.449	18.9809	23.121	23.0987	26.4331	28.2707	29.2548	30.4045	27.3854	23.7484	20.8217	31.0987	30.8535	27.621	36.2325	38.8248	41.6242	37.6847	22.6242	33.3248	11.9427	22.4968	22.2771	20.7548	22.2293	22.3217	21.5127	20.0541	18.9108	20.2962	18.2389	15.1051	14.4204	14.4554	11.0541	12.4331	12.4076	9.17516	7.48089	12.7261	10.7006	6.69108	11.8439	13.4268	10.7866	11.4618	14.2389	12.2675
13.3567	12.3917	17.449	18.9809	23.121	23.0987	26.4331	28.2707	29.2548	30.4045	27.3854	23.7484	20.8217	31.0987	30.8535	27.621	36.2325	38.8248	41.6242	37.6847	22.6242	33.3248	11.9427	22.4968	22.2771	20.7548	22.2293	22.3217	21.5127	20.0541	18.9108	20.2962	18.2389	15.1051	14.4204	14.4554	11.0541	12.4331	12.4076	9.17516	7.48089	12.7261	10.7006	6.69108	11.8439	13.4268	10.7866	11.4618	14.2389	12.2675
13.3567	12.3917	17.449	18.9809	23.121	23.0987	26.4331	28.2707	29.2548	30.4045	27.3854	23.7484	20.8217	31.0987	30.8535	27.621	36.2325	38.8248	41.6242	37.6847	22.6242	33.3248	11.9427	22.4968	22.2771	20.7548	22.2293	22.3217	21.5127	20.0541	18.9108	20.2962	18.2389	15.1051	14.4204	14.4554	11.0541	12.4331	12.4076	9.17516	7.48089	12.7261	10.7006	6.69108	11.8439	13.4268	10.7866	11.4618	14.2389	12.2675
44.0414	41.0796	42.1338	40.7866	42.2166	46.3344	46.7229	57.4172	58.9522	65.1146	66.7293	78.6561	70.4076	85.8854	46.4363	43.0605	49.121	56.1338	50.2962	24.3057	48.0414	43.1146	38.258	41.6019	38.9745	40.6879	35.4236	33.1338	29.4427	27.1592	25.1306	26.6847	26.4904	25.3153	23.0064	27.5223	29	28.2516	26.0382	29.2771	25.2038	27.965	26.1433	22.4586	19.5987	24.6688	19.7261	21.3854	21.8121	16.5892
44.0414	41.0796	42.1338	40.7866	42.2166	46.3344	46.7229	57.4172	58.9522	65.1146	66.7293	78.6561	70.4076	85.8854	46.4363	43.0605	49.121	56.1338	50.2962	24.3057	48.0414	43.1146	38.258	41.6019	38.9745	40.6879	35.4236	33.1338	29.4427	27.1592	25.1306	26.6847	26.4904	25.3153	23.0064	27.5223	29	28.2516	26.0382	29.2771	25.2038	27.965	26.1433	22.4586	19.5987	24.6688	19.7261	21.3854	21.8121	16.5892
44.0414	41.0796	42.1338	40.7866	42.2166	46.3344	46.7229	57.4172	58.9522	65.1146	66.7293	78.6561	70.4076	85.8854	46.4363	43.0605	49.121	56.1338	50.2962	24.3057	48.0414	43.1146	38.258	41.6019	38.9745	40.6879	35.4236	33.1338	29.4427	27.1592	25.1306	26.6847	26.4904	25.3153	23.0064	27.5223	29	28.2516	26.0382	29.2771	25.2038	27.965	26.1433	22.4586	19.5987	24.6688	19.7261	21.3854	21.8121	16.5892
26.5	28.2994	29.0191	24.3248	32.8631	27.7325	31.1497	31.9841	32.5096	35.1656	36.1529	24.758	20.1561	26.5382	33.2261	35.965	44.8917	46.3089	48.2898	45.2452	46.5573	47.7038	47.586	37.5541	39.2866	32.2293	32.6401	25.3312	24.1433	22.8567	26.7739	24.6911	25.5669	26.3089	31.7739	34.7994	42.4936	46.0828	54.4236	59.8439	59.1783	65.1783	56.2166	48.9172	52.9395	34.3057	32.8758	27.9904	20.2739	17.5255
26.5	28.2994	29.0191	24.3248	32.8631	27.7325	31.1497	31.9841	32.5096	35.1656	36.1529	24.758	20.1561	26.5382	33.2261	35.965	44.8917	46.3089	48.2898	45.2452	46.5573	47.7038	47.586	37.5541	39.2866	32.2293	32.6401	25.3312	24.1433	22.8567	26.7739	24.6911	25.5669	26.3089	31.7739	34.7994	42.4936	46.0828	54.4236	59.8439	59.1783	65.1783	56.2166	48.9172	52.9395	34.3057	32.8758	27.9904	20.2739	17.5255
26.3057	25.6338	28.6911	27.6369	25.8726	-1	-1	-1	-1	-1	-1	-1	-1	28.9777	18.965	21.9108	21.3885	18.8344	19.3057	14.3121	14.1338	12.7834	10.4172	9.75796	13.4459	14.0637	13.6146	15.9204	20.3312	24.6306	25.8567	31.2643	28.8439	33.0191	29.0478	22.9522	21.8312	16.6019	14.4554	14.0096	12.086	11.449	12.0032	13.293	10.8567	9.25159	7.59554	8.80255	6.12102	4.41401
26.3057	25.6338	28.6911	27.6369	25.8726	-1	-1	-1	-1	-1	-1	-1	-1	28.9777	18.965	21.9108	21.3885	18.8344	19.3057	14.3121	14.1338	12.7834	10.4172	9.75796	13.4459	14.0637	13.6146	15.9204	20.3312	24.6306	25.8567	31.2643	28.8439	33.0191	29.0478	22.9522	21.8312	16.6019	14.4554	14.0096	12.086	11.449	12.0032	13.293	10.8567	9.25159	7.59554	8.80255	6.12102	4.41401
26.3057	25.6338	28.6911	27.6369	25.8726	-1	-1	-1	-1	-1	-1	-1	-1	28.9777	18.965	21.9108	21.3885	18.8344	19.3057	14.3121	14.1338	12.7834	10.4172	9.75796	13.4459	14.0637	13.6146	15.9204	20.3312	24.6306	25.8567	31.2643	28.8439	33.0191	29.0478	22.9522	21.8312	16.6019	14.4554	14.0096	12.086	11.449	12.0032	13.293	10.8567	9.25159	7.59554	8.80255	6.12102	4.41401
26.3057	25.6338	28.6911	27.6369	25.8726	-1	-1	-1	-1	-1	-1	-1	-1	28.9777	18.965	21.9108	21.3885	18.8344	19.3057	14.3121	14.1338	12.7834	10.4172	9.75796	13.4459	14.0637	13.6146	15.9204	20.3312	24.6306	25.8567	31.2643	28.8439	33.0191	29.0478	22.9522	21.8312	16.6019	14.4554	14.0096	12.086	11.449	12.0032	13.293	10.8567	9.25159	7.59554	8.80255	6.12102	4.41401
26.3057	25.6338	28.6911	27.6369	25.8726	-1	-1	-1	-1	-1	-1	-1	-1	28.9777	13.3535	22.7229	19.3057	14.8854	15.6178	10.7484	11.5796	12.9108	14.7866	13.1975	17.0701	18.449	22.5064	25.5796	28.9459	31.742	32.5382	34.586	30.1879	26.7548	22.4968	24.8854	25.7548	22.4554	23.742	28.621	30.121	27.9427	26.1879	33.2166	28.3121	27.207	26.0924	26.0924	25.2994	27.5637
23.4204	27.086	27.4172	28.0732	30.6847	22.828	8.56369	16.3344	18.0382	13.0701	21.8185	15.7866	17.3726	25.0446	26.6433	35.7866	52.9873	50.7166	52.5414	38.051	29.7293	26.4873	33.3981	32.5637	35.8439	38.4618	32.8694	39.4459	33.5796	28.0828	25.9936	30.8631	32.4682	28.7962	26.8185	27.8376	30.5732	28.6561	24.8917	31.5573	33.4522	29.3248	34.5096	36.8089	40.5223	37.0605	35.6146	29.5637	27.7866	21.0605
23.4204	27.086	27.4172	28.0732	30.6847	22.828	8.56369	16.3344	18.0382	13.0701	21.8185	15.7866	17.3726	25.0446	26.6433	35.7866	52.9873	50.7166	52.5414	38.051	29.7293	26.4873	33.3981	32.5637	35.8439	38.4618	32.8694	39.4459	33.5796	28.0828	25.9936	30.8631	32.4682	28.7962	26.8185	27.8376	30.5732	28.6561	24.8917	31.5573	33.4522	29.3248	34.5096	36.8089	40.5223	37.0605	35.6146	29.5637	27.7866	21.0605
23.4204	27.086	27.4172	28.0732	30.6847	22.828	8.56369	16.3344	18.0382	13.0701	21.8185	15.7866	17.3726	25.0446	26.6433	35.7866	52.9873	50.7166	52.5414	38.051	29.7293	26.4873	33.3981	32.5637	35.8439	38.4618	32.8694	39.4459	33.5796	28.0828	25.9936	30.8631	32.4682	28.7962	26.8185	27.8376	30.5732	28.6561	24.8917	31.5573	33.4522	29.3248	34.5096	36.8089	40.5223	37.0605	35.6146	29.5637	27.7866	21.0605
23.4204	27.086	27.4172	28.0732	30.6847	22.828	8.56369	16.3344	18.0382	13.0701	21.8185	15.7866	17.3726	25.0446	26.6433	35.7866	52.9873	50.7166	52.5414	38.051	29.7293	26.4873	33.3981	32.5637	35.8439	38.4618	32.8694	39.4459	33.5796	28.0828	25.9936	30.8631	32.4682	28.7962	26.8185	27.8376	30.5732	28.6561	24.8917	31.5573	33.4522	29.3248	34.5096	36.8089	40.5223	37.0605	35.6146	29.5637	27.7866	21.0605
23.4204	27.086	22.4427	24.6975	13.2325	22.5732	16.6752	15.9809	20.414	19.2197	21.9745	21.6752	24.0096	25.9459	26.4522	20.4268	27.7516	34.293	28.0892	28.9936	23.8567	23.4522	22.0064	21.5605	22.1815	21.7516	25.8057	39.6911	20.535	19.9204	24.207	22.3153	23.0701	27.8025	31.1178	28.6656	27.4682	22.2038	16.7611	22.7102	19.5414	19.3376	18.4713	20.0255	21.8567	25.4968	24.7166	26.965	31.8121	34.2643
23.4204	27.086	22.4427	24.6975	13.2325	22.5732	16.6752	15.9809	20.414	19.2197	21.9745	21.6752	24.0096	25.9459	26.4522	20.4268	27.7516	34.293	28.0892	28.9936	23.8567	23.4522	22.0064	21.5605	22.1815	21.7516	25.8057	39.6911	20.535	19.9204	24.207	22.3153	23.0701	27.8025	31.1178	28.6656	27.4682	22.2038	16.7611	22.7102	19.5414	19.3376	18.4713	20.0255	21.8567	25.4968	24.7166	26.965	31.8121	34.2643
23.4204	27.086	22.4427	24.6975	13.2325	22.5732	16.6752	15.9809	20.414	19.2197	21.9745	21.6752	24.0096	25.9459	26.4522	20.4268	27.7516	34.293	28.0892	28.9936	23.8567	23.4522	22.0064	21.5605	22.1815	21.7516	25.8057	39.6911	20.535	19.9204	24.207	22.3153	23.0701	27.8025	31.1178	28.6656	27.4682	22.2038	16.7611	22.7102	19.5414	19.3376	18.4713	20.0255	21.8567	25.4968	24.7166	26.965	31.8121	34.2643
23.4204	27.086	22.4427	24.6975	13.2325	22.5732	16.6752	15.9809	20.414	19.2197	21.9745	21.6752	24.0096	25.9459	26.4522	20.4268	27.7516	34.293	28.0892	28.9936	23.8567	23.4522	22.0064	21.5605	22.1815	21.7516	25.8057	39.6911	20.535	19.9204	24.207	16.0096	18.5064	30.2261	24.758	23.8917	18.1815	16.3185	11.8822	13.914	12.8185	14.2834	13.4427	16.2325	13.5191	13.4682	17.6338	13.7675	17.8726	11.3535
23.4204	27.086	22.4427	24.6975	13.2325	22.5732	16.6752	15.9809	20.414	19.2197	21.9745	21.6752	24.0096	25.9459	26.4522	20.4268	27.7516	34.293	28.0892	28.9936	23.8567	23.4522	22.0064	21.5605	22.1815	21.7516	25.8057	39.6911	20.535	19.9204	24.207	16.0096	18.5064	30.2261	24.758	23.8917	18.1815	16.3185	11.8822	13.914	12.8185	14.2834	13.4427	16.2325	13.5191	13.4682	17.6338	13.7675	17.8726	11.3535
23.4204	27.086	22.4427	24.6975	13.2325	22.5732	16.6752	15.9809	20.414	19.2197	21.9745	21.6752	24.0096	25.9459	26.4522	20.4268	27.7516	34.293	28.0892	28.9936	23.8567	23.4522	22.0064	21.5605	22.1815	21.7516	25.8057	39.6911	20.535	19.9204	24.207	16.0096	18.5064	30.2261	24.758	23.8917	18.1815	16.3185	11.8822	13.914	12.8185	14.2834	13.4427	16.2325	13.5191	13.4682	17.6338	13.7675	17.8726	11.3535
23.4204	27.086	22.4427	24.6975	13.2325	22.5732	16.6752	15.9809	20.414	19.2197	21.9745	21.6752	24.0096	25.9459	26.4522	20.4268	27.7516	34.293	28.0892	28.9936	23.8567	23.4522	22.0064	21.5605	22.1815	21.7516	25.8057	39.6911	20.535	19.9204	24.207	16.0096	18.5064	30.2261	24.758	23.8917	18.1815	16.3185	11.8822	13.914	12.8185	14.2834	13.4427	16.2325	13.5191	13.4682	17.6338	13.7675	17.8726	11.3535
22.6497	23.2325	24.2484	26.8057	25.6274	24.0828	19.9299	18.8854	21.8981	20.2803	20.0064	21.5032	24.1146	21.6115	21.5701	24.2006	8.70382	4.21019	33.7962	29.6433	42.3376	44.6752	36.7325	15.6815	15.035	38.1338	51.5287	103.424	101.605	93.0701	109.516	96.965	95.5669	96.3599	100.325	99.5096	107.376	106.146	108.92	106.634	66.4713	61.6465	64.5987	63.3535	54.0032	52.3089	53.4045	52.4045	51.3439	42.1178
22.6497	23.2325	24.2484	26.8057	25.6274	24.0828	19.9299	18.8854	21.8981	20.2803	20.0064	21.5032	24.1146	21.6115	21.5701	24.2006	8.70382	4.21019	33.7962	29.6433	42.3376	44.6752	36.7325	15.6815	15.035	38.1338	51.5287	103.424	101.605	93.0701	109.516	96.965	95.5669	96.3599	100.325	99.5096	107.376	106.146	108.92	106.634	66.4713	61.6465	64.5987	63.3535	54.0032	52.3089	53.4045	52.4045	51.3439	42.1178
22.6497	23.2325	24.2484	26.8057	25.6274	24.0828	19.9299	18.8854	21.8981	20.2803	20.0064	21.5032	24.1146	21.6115	21.5701	24.2006	8.70382	4.21019	33.7962	29.6433	42.3376	44.6752	36.7325	15.6815	15.035	38.1338	51.5287	103.424	101.605	93.0701	109.516	96.965	95.5669	96.3599	100.325	99.5096	107.376	106.146	108.92	106.634	66.4713	45.2643	50.2548	57.7834	60.8885	64.8344	66.5382	69.3153	68.6624	62.8089
22.6497	23.2325	24.2484	26.8057	25.6274	24.0828	19.9299	18.8854	21.8981	20.2803	20.0064	21.5032	24.1146	21.6115	21.5701	24.2006	8.70382	4.21019	33.7962	29.6433	42.3376	44.6752	36.7325	15.6815	15.035	38.1338	51.5287	103.424	101.605	93.0701	109.516	96.965	95.5669	96.3599	100.325	99.5096	107.376	106.146	108.92	106.634	66.4713	45.2643	50.2548	57.7834	60.8885	64.8344	66.5382	69.3153	68.6624	62.8089
17.1688	13.672	21.5159	15.5287	17.3662	13.8503	11.1815	20.3981	14.7166	13.1688	15.9777	17.535	9.75796	15.5064	17.1083	20.5127	23.0127	20.7739	23.2898	20.242	41.9618	42.6306	62.7293	62.4395	77.5032	74.6083	66.1242	28.7134	29.3662	28.5446	29.8949	27.8344	24.8567	24.8408	22.1592	27.3535	24.1943	18.0478	15.6242	13.4586	14.8248	12.0318	13.7325	10.5159	7.90764	8.71975	9.01274	6.92038	8.11783	4.86306
17.1688	13.672	21.5159	15.5287	17.3662	13.8503	11.1815	20.3981	14.7166	13.1688	15.9777	17.535	9.75796	15.5064	17.1083	20.5127	23.0127	20.7739	23.2898	20.242	41.9618	42.6306	62.7293	62.4395	77.5032	74.6083	66.1242	28.7134	29.3662	28.5446	29.8949	27.8344	24.8567	24.8408	22.1592	27.3535	24.1943	18.0478	15.6242	13.4586	14.8248	12.0318	13.7325	10.5159	7.90764	8.71975	9.01274	6.92038	8.11783	4.86306
17.1688	13.672	21.5159	15.5287	17.3662	13.8503	11.1815	20.3981	14.7166	13.1688	15.9777	17.535	9.75796	15.5064	17.1083	20.5127	23.0127	20.7739	23.2898	20.242	41.9618	42.6306	62.7293	62.4395	77.5032	74.6083	66.1242	28.7134	29.3662	28.5446	29.8949	27.8344	24.8567	24.8408	22.1592	27.3535	24.1943	18.0478	15.6242	13.4586	14.8248	12.0318	13.7325	10.5159	7.90764	8.71975	9.01274	6.92038	8.11783	4.86306
17.1688	13.672	21.5159	15.5287	17.3662	13.8503	11.1815	20.3981	14.7166	13.1688	15.9777	17.535	9.75796	15.5064	17.1083	20.5127	23.0127	20.7739	23.2898	20.242	41.9618	42.6306	62.7293	62.4395	77.5032	74.6083	66.1242	28.7134	29.3662	28.5446	29.8949	27.8344	24.8567	24.8408	22.1592	27.3535	24.1943	18.0478	15.6242	13.4586	14.8248	12.0318	13.7325	10.5159	7.90764	8.71975	9.01274	6.92038	8.11783	4.86306
17.1688	13.672	21.5159	15.5287	17.3662	13.8503	11.1815	20.3981	14.7166	13.1688	15.9777	17.535	9.75796	15.5064	17.1083	20.5127	23.0127	20.7739	23.2898	20.242	41.9618	42.6306	62.7293	62.4395	77.5032	74.6083	66.1242	28.7134	29.3662	28.5446	29.8949	27.8344	24.8567	24.8408	22.1592	12.8471	10.9459	15.5446	15.6083	15.6943	14.1879	12.6019	11.3758	8.66879	8.22293	8.32803	9.67197	11.5	10.1178	7.70064
17.1688	13.672	21.5159	15.5287	17.3662	13.8503	11.1815	20.3981	14.7166	13.1688	15.9777	17.535	9.75796	15.5064	17.1083	20.5127	23.0127	20.7739	23.2898	20.242	41.9618	42.6306	62.7293	62.4395	77.5032	74.6083	66.1242	28.7134	29.3662	28.5446	29.8949	27.8344	24.8567	24.8408	22.1592	12.8471	10.9459	15.5446	15.6083	15.6943	14.1879	12.6019	11.3758	8.66879	8.22293	8.32803	9.67197	11.5	10.1178	7.70064
17.1688	13.672	21.5159	15.5287	17.3662	13.8503	11.1815	20.3981	14.7166	13.1688	15.9777	17.535	9.75796	15.5064	17.1083	20.5127	23.0127	20.7739	23.2898	20.242	41.9618	42.6306	62.7293	62.4395	77.5032	74.6083	66.1242	28.7134	29.3662	28.5446	29.8949	27.8344	24.8567	24.8408	22.1592	12.8471	10.9459	15.5446	15.6083	15.6943	14.1879	12.6019	11.3758	8.66879	8.22293	8.32803	9.67197	11.5	10.1178	7.70064
17.1688	13.672	21.5159	15.5287	17.3662	13.8503	11.1815	20.3981	14.7166	13.1688	15.9777	17.535	9.75796	15.5064	17.1083	20.5127	23.0127	20.7739	23.2898	20.242	41.9618	42.6306	62.7293	62.4395	77.5032	74.6083	66.1242	28.7134	29.3662	28.5446	29.8949	27.8344	24.8567	24.8408	22.1592	12.8471	10.9459	15.5446	15.6083	15.6943	14.1879	12.6019	11.3758	8.66879	8.22293	8.32803	9.67197	11.5	10.1178	7.70064
17.1688	13.672	21.5159	15.5287	17.3662	13.8503	11.1815	5.84076	6.85032	12.2739	16.1465	17.3344	14.0096	16.7229	17.2006	17.9268	18.9204	22.621	25.6975	27.6051	31.8471	32.7707	38.2516	40.5764	44.7134	53.449	56.8344	60.7994	61.5223	65.4395	62.0892	63.465	61.6115	72.1242	67.8758	58.742	54.1019	56.1688	62.414	78.1338	53.1975	55.4586	64.3917	58.0382	61.7707	40.9363	42.0573	38.2452	40.9936	35.2484
17.1688	13.672	21.5159	15.5287	17.3662	13.8503	11.1815	5.84076	6.85032	12.2739	16.1465	17.3344	14.0096	16.7229	17.2006	17.9268	18.9204	22.621	25.6975	27.6051	31.8471	32.7707	38.2516	40.5764	44.7134	53.449	56.8344	60.7994	61.5223	65.4395	62.0892	63.465	61.6115	72.1242	67.8758	58.742	54.1019	56.1688	62.414	78.1338	53.1975	55.4586	64.3917	58.0382	61.7707	40.9363	42.0573	38.2452	40.9936	35.2484
17.1688	13.672	21.5159	15.5287	17.3662	13.8503	11.1815	5.84076	6.85032	12.2739	16.1465	17.3344	14.0096	16.7229	17.2006	17.9268	18.9204	22.621	25.6975	27.6051	31.8471	32.7707	38.2516	40.5764	44.7134	53.449	56.8344	60.7994	61.5223	65.4395	62.0892	63.465	61.6115	72.1242	67.8758	58.742	54.1019	56.1688	62.414	78.1338	53.1975	55.4586	64.3917	58.0382	61.7707	40.9363	42.0573	38.2452	40.9936	35.2484
17.1688	13.672	21.5159	15.5287	17.3662	13.8503	11.1815	5.84076	6.85032	12.2739	16.1465	17.3344	14.0096	16.7229	17.2006	17.9268	18.9204	22.621	25.6975	27.6051	31.8471	32.7707	38.2516	40.5764	44.7134	53.449	56.8344	60.7994	61.5223	65.4395	62.0892	63.465	61.6115	72.1242	67.8758	58.742	54.1019	56.1688	12.6624	23.0318	79.3408	78.2484	79.7325	81.3981	70.0287	42.6943	39.121	27.0573	23.8726	16.2229
17.1688	13.672	21.5159	15.5287	17.3662	13.8503	11.1815	5.84076	6.85032	12.2739	16.1465	17.3344	14.0096	16.7229	17.2006	17.9268	18.9204	22.621	25.6975	27.6051	31.8471	32.7707	38.2516	40.5764	44.7134	53.449	56.8344	60.7994	61.5223	65.4395	62.0892	63.465	61.6115	72.1242	67.8758	58.742	54.1019	56.1688	12.6624	23.0318	79.3408	78.2484	79.7325	81.3981	70.0287	42.6943	39.121	27.0573	23.8726	16.2229
17.1688	13.672	21.5159	15.5287	17.3662	13.8503	11.1815	5.84076	6.85032	12.2739	16.1465	17.3344	14.0096	16.7229	17.2006	17.9268	18.9204	22.621	25.6975	27.6051	31.8471	32.7707	38.2516	40.5764	44.7134	53.449	56.8344	60.7994	61.5223	65.4395	62.0892	63.465	61.6115	72.1242	67.8758	58.742	54.1019	56.1688	12.6624	23.0318	79.3408	78.2484	79.7325	81.3981	70.0287	42.6943	39.121	27.0573	23.8726	16.2229
17.1688	13.672	21.5159	15.5287	17.3662	13.8503	11.1815	5.84076	6.85032	12.2739	16.1465	17.3344	14.0096	16.7229	17.2006	17.9268	18.9204	22.621	25.6975	27.6051	31.8471	32.7707	38.2516	40.5764	44.7134	53.449	56.8344	60.7994	61.5223	65.4395	62.0892	63.465	61.6115	72.1242	67.8758	58.742	54.1019	56.1688	12.6624	23.0318	79.3408	78.2484	79.7325	81.3981	70.0287	42.6943	39.121	27.0573	23.8726	16.2229
[truncated: 193 more columns]

## Sheet: Apoptosis
0	0	0	0	0	0	0	0	0	0	0	0	0	0	0	0	0	0	0	0	0	0	0	0	0	0	0	0	0	0	0	0	0	0	0	0	0	0	0	0	0	0	0	0	0	0	0	0	0	0
0	0	0	0	0	0	0	0	0	0	0	0	0	0	0	0	0	0	0	0	0	0	0	0	0	0	0	0	0	0	0	0	0	0	0	0	0	0	0	0	0	0	0	0	0	0	0	0	0	0
0	0	0	0	0	0	0	0	0	0	0	0	0	0	0	0	0	0	0	0	0	0	0	0	0	0	0	0	0	0	0	0	0	0	0	0	0	0	0	0	0	0	0	0	0	0	0	0	0	0
0	0	0	0	0	0	0	0	0	0	0	0	0	0	0	0	0	0	0	0	0	0	0	0	0	0	0	0	0	0	0	0	0	0	0	0	0	0	0	0	0	0	0	0	0	0	0	0	0	0
0	0	0	0	0	0	0	0	0	0	0	0	0	0	0	0	0	0	0	0	0	0	0	0	0	0	0	0	0	0	0	0	0	0	0	0	0	0	0	0	0	0	0	0	0	0	0	0	0	0
0	0	0	0	0	0	0	0	0	0	0	0	0	0	0	0	0	0	0	0	0	0	0	0	0	0	0	0	0	0	0	0	0	0	0	0	0	0	0	0	0	0	0	0	0	0	0	0	0	0
0	0	0	0	0	0	0	0	0	0	0	0	0	0	0	0	0	0	0	0	0	0	0	0	0	0	0	0	0	0	0	0	0	0	0	0	0	0	0	0	0	0	0	0	0	0	0	0	0	0
0	0	0	0	0	0	0	0	0	0	0	0	0	0	0	0	0	0	0	0	0	0	0	0	0	0	0	0	0	0	0	0	0	0	0	0	0	0	0	0	0	0	0	0	0	0	0	0	0	0
0	0	0	0	0	0	0	0	0	0	0	0	0	0	0	0	0	0	0	0	0	0	0	0	0	0	0	0	0	0	0	0	0	0	0	0	0	0	0	0	0	0	0	0	0	0	0	0	0	0
0	0	0	0	0	0	0	0	0	0	0	0	0	0	0	0	0	0	0	0	0	0	0	0	0	0	0	0	0	0	0	0	0	0	0	0	0	0	0	0	0	0	0	0	0	0	0	0	0	0
0	0	0	0	0	0	0	0	0	0	0	0	0	0	0	0	0	0	0	0	0	0	0	0	0	0	0	0	0	0	0	0	0	0	0	0	0	0	0	0	0	0	0	0	0	0	0	0	0	0
0	0	0	0	0	0	0	0	0	0	0	0	0	0	0	0	0	0	0	0	0	0	0	0	0	0	0	0	0	0	0	0	0	0	0	0	0	0	0	0	0	0	0	0	0	0	0	0	0	0
0	0	0	0	0	0	0	0	0	0	0	0	0	0	0	0	0	0	0	0	0	0	0	0	0	0	0	0	0	0	0	0	0	0	0	0	0	0	0	0	0	0	0	0	0	0	0	0	0	0
0	0	0	0	0	0	0	0	0	0	0	0	0	0	0	0	0	0	0	0	0	0	0	0	0	0	0	0	0	0	0	0	0	0	0	0	0	0	0	0	0	0	0	0	0	0	0	0	0	0
0	0	0	0	0	0	0	0	0	0	0	0	0	0	0	0	0	0	0	0	0	0	0	0	0	0	0	0	0	0	0	0	0	0	0	0	0	0	0	0	0	0	0	0	0	0	0	0	0	0
0	0	0	0	0	0	0	0	0	0	0	0	0	0	0	0	0	0	0	0	0	0	0	0	0	0	0	0	0	0	0	0	0	0	0	0	0	0	0	0	0	0	0	0	0	0	0	0	0	0
0	0	0	0	0	0	0	0	0	0	0	0	0	0	0	0	0	0	0	0	0	0	0	0	0	0	0	0	0	0	0	0	0	0	0	0	0	0	0	0	0	0	0	0	0	0	0	0	0	0
0	0	0	0	0	0	0	0	0	0	0	0	0	0	0	0	0	0	0	0	0	0	0	0	0	0	0	0	0	0	0	0	0	0	0	0	0	0	0	0	0	0	0	0	0	0	0	0	0	0
0	0	0	0	0	0	0	0	0	0	0	0	0	0	0	0	0	0	0	0	0	0	0	0	0	0	0	0	0	0	0	0	0	0	0	0	0	0	0	0	0	0	0	0	0	0	0	0	0	0
0	0	0	0	0	0	0	0	0	0	0	0	0	0	0	0	0	0	0	0	0	0	0	0	0	0	0	0	0	0	0	0	0	0	0	0	0	0	0	0	0	0	0	0	0	0	0	0	0	0
0	0	0	0	0	0	0	0	0	0	0	0	0	0	0	0	0	0	0	0	0	0	0	0	0	0	0	0	0	0	0	0	0	0	0	0	0	0	0	0	0	0	0	0	0	0	0	0	0	0
0	0	0	0	0	0	0	0	0	0	0	0	0	0	0	0	0	0	0	0	0	0	0	0	0	0	0	0	0	0	0	0	0	0	0	0	0	0	0	0	0	0	0	0	0	0	0	0	0	0
0	0	0	0	0	0	0	0	0	0	0	0	0	0	0	0	0	0	0	0	0	0	0	0	0	0	0	0	0	0	0	0	0	0	0	0	0	0	0	0	0	0	0	0	0	0	0	0	0	0
0	0	0	0	0	0	0	0	0	0	0	0	0	0	0	0	0	0	0	0	0	0	0	0	0	0	0	0	0	0	0	0	0	0	0	0	0	0	0	0	0	0	0	0	0	0	0	0	0	0
0	0	0	0	0	0	0	0	0	0	0	0	0	0	0	0	0	0	0	0	0	0	0	0	0	0	0	0	0	0	0	0	0	0	0	0	0	0	0	0	0	0	0	0	0	0	0	0	0	0
0	0	0	0	0	0	0	0	0	0	0	0	0	0	0	0	0	0	0	0	0	0	0	0	0	0	0	0	0	0	0	0	0	0	0	0	0	0	0	0	0	0	0	0	0	0	0	0	0	0
0	0	0	0	0	0	0	0	0	0	0	0	0	0	0	0	0	0	0	0	0	0	0	0	0	0	0	0	0	0	0	0	0	0	0	0	0	0	0	0	0	0	0	0	0	0	0	0	0	0
0	0	0	0	0	0	0	0	0	0	0	0	0	0	0	0	0	0	0	0	0	0	0	0	0	0	0	0	0	0	0	0	0	0	0	0	0	0	0	0	0	0	0	0	0	0	0	0	0	0
0	0	0	0	0	0	0	0	0	0	0	0	0	0	0	0	0	0	0	0	0	0	0	0	0	0	0	0	0	0	0	0	0	0	0	0	0	0	0	0	0	0	0	0	0	0	0	0	0	0
0	0	0	0	0	0	0	0	0	0	0	0	0	0	0	0	0	0	0	0	0	0	0	0	0	0	0	0	0	0	0	0	0	0	0	0	0	0	0	0	0	0	0	0	0	0	0	0	0	0
0	0	0	0	0	0	0	0	0	0	0	0	0	0	0	0	0	0	0	0	0	0	0	0	0	0	0	0	0	0	0	0	0	0	0	0	0	0	0	0	0	0	0	0	0	0	0	0	0	0
0	0	0	0	0	0	0	0	0	0	0	0	0	0	0	0	0	0	0	0	0	0	0	0	0	0	0	0	0	0	0	0	0	0	0	0	0	0	0	0	0	0	0	0	0	0	0	0	0	0
0	0	0	0	0	0	0	0	0	0	0	0	0	0	0	0	0	0	0	0	0	0	0	0	0	0	0	0	0	0	0	0	0	0	0	0	0	0	0	0	0	0	0	0	0	0	0	0	0	0
0	0	0	0	0	0	0	0	0	0	0	0	0	0	0	0	0	0	0	0	0	0	0	0	0	0	0	0	0	0	0	0	0	0	0	0	0	0	0	0	0	0	0	0	0	0	0	0	0	0
0	0	0	0	0	0	0	0	0	0	0	0	0	0	0	0	0	0	0	0	0	0	0	0	0	0	0	0	0	0	0	0	0	0	0	0	0	0	0	0	0	0	0	0	0	0	0	0	0	0
0	0	0	0	0	0	0	0	0	0	0	0	0	0	0	0	0	0	0	0	0	0	0	0	0	0	0	0	0	0	0	0	0	0	0	0	0	0	0	0	0	0	0	0	0	0	0	0	0	0
0	0	0	0	0	0	0	0	0	0	0	0	0	0	0	0	0	0	0	0	0	0	0	0	0	0	0	0	0	0	0	0	0	0	0	0	0	0	0	0	0	0	0	0	0	0	0	0	0	0
0	0	0	0	0	0	0	0	0	0	0	0	0	0	0	0	0	0	0	0	0	0	0	0	0	0	0	0	0	0	0	0	0	0	0	0	0	0	0	0	0	0	0	0	0	0	0	0	0	0
0	0	0	0	0	0	0	0	0	0	0	0	0	0	0	0	0	0	0	0	0	0	0	0	0	0	0	0	0	0	0	0	0	0	0	0	0	0	0	0	0	0	0	0	0	0	0	0	0	0
0	0	0	0	0	0	0	0	0	0	0	0	0	0	0	0	0	0	0	0	0	0	0	0	0	0	0	0	0	0	0	0	0	0	0	0	0	0	0	0	0	0	0	0	0	0	0	0	0	0
0	0	0	0	0	0	0	0	0	0	0	0	0	0	0	0	0	0	0	0	0	0	0	0	0	0	0	0	0	0	0	0	0	0	0	0	0	0	0	0	0	0	0	0	0	0	0	0	0	0
0	0	0	0	0	0	0	0	0	0	0	0	0	0	0	0	0	0	0	0	0	0	0	0	0	0	0	0	0	0	0	0	0	0	0	0	0	0	0	0	0	0	0	0	0	0	0	0	0	0
0	0	0	0	0	0	0	0	0	0	0	0	0	0	0	0	0	0	0	0	0	0	0	0	0	0	0	0	0	0	0	0	0	0	0	0	0	0	0	0	0	0	0	0	0	0	0	0	0	0
0	0	0	0	0	0	0	0	0	0	0	0	0	0	0	0	0	0	0	0	0	0	0	0	0	0	0	0	0	0	0	0	0	0	0	0	0	0	0	0	0	0	0	0	0	0	0	0	0	0
0	0	0	0	0	0	0	0	0	0	0	0	0	0	0	0	0	0	0	0	0	0	0	0	0	0	0	0	0	0	0	0	0	0	0	0	0	0	0	0	0	0	0	0	0	0	0	0	0	0
0	0	0	0	0	0	0	0	0	0	0	0	0	0	0	0	0	0	0	0	0	0	0	0	0	0	0	0	0	0	0	0	0	0	0	0	0	0	0	0	0	0	0	0	0	0	0	0	0	0
0	0	0	0	0	0	0	0	0	0	0	0	0	0	0	0	0	0	0	0	0	0	0	0	0	0	0	0	0	0	0	0	0	0	0	0	0	0	0	0	0	0	0	0	0	0	0	0	0	0
0	0	0	0	0	0	0	0	0	0	0	0	0	0	0	0	0	0	0	0	0	0	0	0	0	0	0	0	0	0	0	0	0	0	0	0	0	0	0	0	0	0	0	0	0	0	0	0	0	0
0	0	0	0	0	0	0	0	0	0	0	0	0	0	0	0	0	0	0	0	0	0	0	0	0	0	0	0	0	0	0	0	0	0	0	0	0	0	0	0	0	0	0	0	0	0	0	0	0	0
0	0	0	0	0	0	0	0	0	0	0	0	0	0	0	0	0	0	0	0	0	0	0	0	0	0	0	0	0	0	0	0	0	0	0	0	0	0	0	0	0	0	0	0	0	0	0	0	0	0
0	0	0	0	0	0	0	0	0	0	0	0	0	0	0	0	0	0	0	0	0	0	0	0	0	0	0	0	0	0	0	0	0	0	0	0	0	0	0	0	0	0	0	0	0	0	0	0	0	0
0	0	0	0	0	0	0	0	0	0	0	0	0	0	0	0	0	0	0	0	0	0	0	0	0	0	0	0	0	0	0	0	0	0	0	0	0	0	0	0	0	0	0	0	0	0	0	0	0	0
0	0	0	0	0	0	0	0	0	0	0	0	0	0	0	0	0	0	0	0	0	0	0	0	0	0	0	0	0	0	0	0	0	0	0	0	0	0	0	0	0	0	0	0	0	0	0	0	0	0
0	0	0	0	0	0	0	0	0	0	0	0	0	0	0	0	0	0	0	0	0	0	0	0	0	0	0	0	0	0	0	0	0	0	0	0	0	0	0	0	0	0	0	0	0	0	0	0	0	0
0	0	0	0	0	0	0	0	0	0	0	0	0	0	0	0	0	0	0	0	0	0	0	0	0	0	0	0	0	0	0	0	0	0	0	0	0	0	0	0	0	0	0	0	0	0	0	0	0	0
0	0	0	0	0	0	0	0	0	0	0	0	0	0	0	0	0	0	0	0	0	0	0	0	0	0	0	0	0	0	0	0	0	0	0	0	0	0	0	0	0	0	0	0	0	0	0	0	0	0
0	0	0	0	0	0	0	0	0	0	0	0	0	0	0	0	0	0	0	0	0	0	0	0	0	0	0	0	0	0	0	0	0	0	0	0	0	0	0	0	0	0	0	0	0	0	0	0	0	0
0	0	0	0	0	0	0	0	0	0	0	0	0	0	0	0	0	0	0	0	0	0	0	0	0	0	0	0	0	0	0	0	0	0	0	0	0	0	0	0	0	0	0	0	0	0	0	0	0	0
0	0	0	0	0	0	0	0	0	0	0	0	0	0	0	0	0	0	0	0	0	0	0	0	0	0	0	0	0	0	0	0	0	0	0	0	0	0	0	0	0	0	0	0	0	0	0	0	0	0
0	0	0	0	0	0	0	0	0	0	0	0	0	0	0	0	0	0	0	0	0	0	0	0	0	0	0	0	0	0	0	0	0	0	0	0	0	0	0	0	0	0	0	0	0	0	0	0	0	0
0	0	0	0	0	0	0	0	0	0	0	0	0	0	0	0	0	0	0	0	0	0	0	0	0	0	0	0	0	0	0	0	0	0	0	0	0	0	0	0	0	0	0	0	0	0	0	0	0	0
0	0	0	0	0	0	0	0	0	0	0	0	0	0	0	0	0	0	0	0	0	0	0	0	0	0	0	0	0	0	0	0	0	0	0	0	0	0	0	0	0	0	0	0	0	0	0	0	0	0
0	0	0	0	0	0	0	0	0	0	0	0	0	0	0	0	0	0	0	0	0	0	0	0	0	0	0	0	0	0	0	0	0	0	0	0	0	0	0	0	0	0	0	0	0	0	0	0	0	0
0	0	0	0	0	0	0	0	0	0	0	0	0	0	0	0	0	0	0	0	0	0	0	0	0	0	0	0	0	0	0	0	0	0	0	0	0	0	0	0	0	0	0	0	0	0	0	0	0	0
0	0	0	0	0	0	0	0	0	0	0	0	0	0	0	0	0	0	0	0	0	0	0	0	0	0	0	0	0	0	0	0	0	0	0	0	0	0	0	0	0	0	0	0	0	0	0	0	0	0
0	0	0	0	0	0	0	0	0	0	0	0	0	0	0	0	0	0	0	0	0	0	0	0	0	0	0	0	0	0	0	0	0	0	0	0	0	0	0	0	0	0	0	0	0	0	0	0	0	0
0	0	0	0	0	0	0	0	0	0	0	0	0	0	0	0	0	0	0	0	0	0	0	0	0	0	0	0	0	0	0	0	0	0	0	0	0	0	0	0	0	0	0	0	0	0	0	0	0	0
0	0	0	0	0	0	0	0	0	0	0	0	0	0	0	0	0	0	0	0	0	0	0	0	0	0	0	0	0	0	0	0	0	0	0	0	0	0	0	0	0	0	0	0	0	0	0	0	0	0
0	0	0	0	0	0	0	0	0	0	0	0	0	0	0	0	0	0	0	0	0	0	0	0	0	0	0	0	0	0	0	0	0	0	0	0	0	0	0	0	0	0	0	0	0	0	0	0	0	0
0	0	0	0	0	0	0	0	0	0	0	0	0	0	0	0	0	0	0	0	0	0	0	0	0	0	0	0	0	0	0	0	0	0	0	0	0	0	0	0	0	0	0	0	0	0	0	0	0	0
0	0	0	0	0	0	0	0	0	0	0	0	0	0	0	0	0	0	0	0	0	0	0	0	0	0	0	0	0	0	0	0	0	0	0	0	0	0	0	0	0	0	0	0	0	0	0	0	0	0
0	0	0	0	0	0	0	0	0	0	0	0	0	0	0	0	0	0	0	0	0	0	0	0	0	0	0	0	0	0	0	0	0	0	0	0	0	0	0	0	0	0	0	0	0	0	0	0	0	0
0	0	0	0	0	0	0	0	0	0	0	0	0	0	0	0	0	0	0	0	0	0	0	0	0	0	0	0	0	0	0	0	0	0	0	0	0	0	0	0	0	0	0	0	0	0	0	0	0	0
0	0	0	0	0	0	0	0	0	0	0	0	0	0	0	0	0	0	0	0	0	0	0	0	0	0	0	0	0	0	0	0	0	0	0	0	0	0	0	0	0	0	0	0	0	0	0	0	0	0
0	0	0	0	0	0	0	0	0	0	0	0	0	0	0	0	0	0	0	0	0	0	0	0	0	0	0	0	0	0	0	0	0	0	0	0	0	0	0	0	0	0	0	0	0	0	0	0	0	0
0	0	0	0	0	0	0	0	0	0	0	0	0	0	0	0	0	0	0	0	0	0	0	0	0	0	0	0	0	0	0	0	0	0	0	0	0	0	0	0	0	0	0	0	0	0	0	0	0	0
0	0	0	0	0	0	0	0	0	0	0	0	0	0	0	0	0	0	0	0	0	0	0	0	0	0	0	0	0	0	0	0	0	0	0	0	0	0	0	0	0	0	0	0	0	0	0	0	0	0
0	0	0	0	0	0	0	0	0	0	0	0	0	0	0	0	0	0	0	0	0	0	0	0	0	0	0	0	0	0	0	0	0	0	0	0	0	0	0	0	0	0	0	0	0	0	0	0	0	0
0	0	0	0	0	0	0	0	0	0	0	0	0	0	0	0	0	0	0	0	0	0	0	0	0	0	0	0	0	0	0	0	0	0	0	0	0	0	0	0	0	0	0	0	0	0	0	0	0	0
0	0	0	0	0	0	0	0	0	0	0	0	0	0	0	0	0	0	0	0	0	0	0	0	0	0	0	0	0	0	0	0	0	0	0	0	0	0	0	0	0	0	0	0	0	0	0	0	0	0
0	0	0	0	0	0	0	0	0	0	0	0	0	0	0	0	0	0	0	0	0	0	0	0	0	0	0	0	0	0	0	0	0	0	0	0	0	0	0	0	0	0	0	0	0	0	0	0	0	0
0	0	0	0	0	0	0	0	0	0	0	0	0	0	0	0	0	0	0	0	0	0	0	0	0	0	0	0	0	0	0	0	0	0	0	0	0	0	0	0	0	0	0	0	0	0	0	0	0	0
0	0	0	0	0	0	0	0	0	0	0	0	0	0	0	0	0	0	0	0	0	0	0	0	0	0	0	0	0	0	0	0	0	0	0	0	0	0	0	0	0	0	0	0	0	0	0	0	0	0
0	0	0	0	0	0	0	0	0	0	0	0	0	0	0	0	0	0	0	0	0	0	0	0	0	0	0	0	0	0	0	0	0	0	0	0	0	0	0	0	0	0	0	0	0	0	0	0	0	0
0	0	0	0	0	0	0	0	0	0	0	0	0	0	0	0	0	0	0	0	0	0	0	0	0	0	0	0	0	0	0	0	0	0	0	0	0	0	0	0	0	0	0	0	0	0	0	0	0	0
0	0	0	0	0	0	0	0	0	0	0	0	0	0	0	0	0	0	0	0	0	0	0	0	0	0	0	0	0	0	0	0	0	0	0	0	0	0	0	0	0	0	0	0	0	0	0	0	0	0
0	0	0	0	0	0	0	0	0	0	0	0	0	0	0	0	0	0	0	0	0	0	0	0	0	0	0	0	0	0	0	0	0	0	0	0	0	0	0	0	0	0	0	0	0	0	0	0	0	0
0	0	0	0	0	0	0	0	0	0	0	0	0	0	0	0	0	0	0	0	0	0	0	0	0	0	0	0	0	0	0	0	0	0	0	0	0	0	0	0	0	0	0	0	0	0	0	0	0	0
0	0	0	0	0	0	0	0	0	0	0	0	0	0	0	0	0	0	0	0	0	0	0	0	0	0	0	0	0	0	0	0	0	0	0	0	0	0	0	0	0	0	0	0	0	0	0	0	0	0
0	0	0	0	0	0	0	0	0	0	0	0	0	0	0	0	0	0	0	0	0	0	0	0	0	0	0	0	0	0	0	0	0	0	0	0	0	0	0	0	0	0	0	0	0	0	0	0	0	0
0	0	0	0	0	0	0	0	0	0	0	0	0	0	0	0	0	0	0	0	0	0	0	0	0	0	0	0	0	0	0	0	0	0	0	0	0	0	0	0	0	0	0	0	0	0	0	0	0	0
0	0	0	0	0	0	0	0	0	0	0	0	0	0	0	0	0	0	0	0	0	0	0	0	0	0	0	0	0	0	0	0	0	0	0	0	0	0	0	0	0	0	0	0	0	0	0	0	0	0
0	0	0	0	0	0	0	0	0	0	0	0	0	0	0	0	0	0	0	0	0	0	0	0	0	0	0	0	0	0	0	0	0	0	0	0	0	0	0	0	0	0	0	0	0	0	0	0	0	0
0	0	0	0	0	0	0	0	0	0	0	0	0	0	0	0	0	0	0	0	0	0	0	0	0	0	0	0	0	0	0	0	0	0	0	0	0	0	0	0	0	0	0	0	0	0	0	0	0	0
0	0	0	0	0	0	0	0	0	0	0	0	0	0	0	0	0	0	0	0	0	0	0	0	0	0	0	0	0	0	0	0	0	0	0	0	0	0	0	0	0	0	0	0	0	0	0	0	0	0
0	0	0	0	0	0	0	0	0	0	0	0	0	0	0	0	0	0	0	0	0	0	0	0	0	0	0	0	0	0	0	0	0	0	0	0	0	0	0	0	0	0	0	0	0	0	0	0	0	0
0	0	0	0	0	0	0	0	0	0	0	0	0	0	0	0	0	0	0	0	0	0	0	0	0	0	0	0	0	0	0	0	0	0	0	0	0	0	0	0	0	0	0	0	0	0	0	0	0	0
0	0	0	0	0	0	0	0	0	0	0	0	0	0	0	0	0	0	0	0	0	0	0	0	0	0	0	0	0	0	0	0	0	0	0	0	0	0	0	0	0	0	0	0	0	0	0	0	0	0
0	0	0	0	0	0	0	0	0	0	0	0	0	0	0	0	0	0	0	0	0	0	0	0	0	0	0	0	0	0	0	0	0	0	0	0	0	0	0	0	0	0	0	0	0	0	0	0	0	0
0	0	0	0	0	0	0	0	0	0	0	0	0	0	0	0	0	0	0	0	0	0	0	0	0	0	0	0	0	0	0	0	0	0	0	0	0	0	0	0	0	0	0	0	0	0	0	0	0	0
0	0	0	0	0	0	0	0	0	0	0	0	0	0	0	0	0	0	0	0	0	0	0	0	0	0	0	0	0	0	0	0	0	0	0	0	0	0	0	0	0	0	0	0	0	0	0	0	0	0
0	0	0	0	0	0	0	0	0	0	0	0	0	0	0	0	0	0	0	0	0	0	0	0	0	0	0	0	0	0	0	0	0	0	0	0	0	0	0	0	0	0	0	0	0	0	0	0	0	0
0	0	0	0	0	0	0	0	0	0	0	0	0	0	0	0	0	0	0	0	0	0	0	0	0	0	0	0	0	0	0	0	0	0	0	0	0	0	0	0	0	0	0	0	0	0	0	0	0	0
0	0	0	0	0	0	0	0	0	0	0	0	0	0	0	0	0	0	0	0	0	0	0	0	0	0	0	0	0	0	0	0	0	0	0	0	0	0	0	0	0	0	0	0	0	0	0	0	0	0
0	0	0	0	0	0	0	0	0	0	0	0	0	0	0	0	0	0	0	0	0	0	0	0	0	0	0	0	0	0	0	0	0	0	0	0	0	0	0	0	0	0	0	0	0	0	0	0	0	0
0	0	0	0	0	0	0	0	0	0	0	0	0	0	0	0	0	0	0	0	0	0	0	0	0	0	0	0	0	0	0	0	0	0	0	0	0	0	0	0	0	0	0	0	0	0	0	0	0	0
0	0	0	0	0	0	0	0	0	0	0	0	0	0	0	0	0	0	0	0	0	0	0	0	0	0	0	0	0	0	0	0	0	0	0	0	0	0	0	0	0	0	0	0	0	0	0	0	0	0
0	0	0	0	0	0	0	0	0	0	0	0	0	0	0	0	0	0	0	0	0	0	0	0	0	0	0	0	0	0	0	0	0	0	0	0	0	0	0	0	0	0	0	0	0	0	0	0	0	0
0	0	0	0	0	0	0	0	0	0	0	0	0	0	0	0	0	0	0	0	0	0	0	0	0	0	0	0	0	0	0	0	0	0	0	0	0	0	0	0	0	0	0	0	0	0	0	0	0	0
0	0	0	0	0	0	0	0	0	0	0	0	0	0	0	0	0	0	0	0	0	0	0	0	0	0	0	0	0	0	0	0	0	0	0	0	0	0	0	0	0	0	0	0	0	0	0	0	0	0
0	0	0	0	0	0	0	0	0	0	0	0	0	0	0	0	0	0	0	0	0	0	0	0	0	0	0	0	0	0	0	0	0	0	0	0	0	0	0	0	0	0	0	0	0	0	0	0	0	0
0	0	0	0	0	0	0	0	0	0	0	0	0	0	0	0	0	0	0	0	0	0	0	0	0	0	0	0	0	0	0	0	0	0	0	0	0	0	0	0	0	0	0	0	0	0	0	0	0	0
0	0	0	0	0	0	0	0	0	0	0	0	0	0	0	0	0	0	0	0	0	0	0	0	0	0	0	0	0	0	0	0	0	0	0	0	0	0	0	0	0	0	0	0	0	0	0	0	0	0
0	0	0	0	0	0	0	0	0	0	0	0	0	0	0	0	0	0	0	0	0	0	0	0	0	0	0	0	0	0	0	0	0	0	0	0	0	0	0	0	0	0	0	0	0	0	0	0	0	0
0	0	0	0	0	0	0	0	0	0	0	0	0	0	0	0	0	0	0	0	0	0	0	0	0	0	0	0	0	0	0	0	0	0	0	0	0	0	0	0	0	0	0	0	0	0	0	0	0	0
0	0	0	0	0	0	0	0	0	0	0	0	0	0	0	0	0	0	0	0	0	0	0	0	0	0	0	0	0	0	0	0	0	0	0	0	0	0	0	0	0	0	0	0	0	0	0	0	0	0
0	0	0	0	0	0	0	0	0	0	0	0	0	0	0	0	0	0	0	0	0	0	0	0	0	0	0	0	0	0	0	0	0	0	0	0	0	0	0	0	0	0	0	0	0	0	0	0	0	0
0	0	0	0	0	0	0	0	0	0	0	0	0	0	0	0	0	0	0	0	0	0	0	0	0	0	0	0	0	0	0	0	0	0	0	0	0	0	0	0	0	0	0	0	0	0	0	0	0	0
0	0	0	0	0	0	0	0	0	0	0	0	0	0	0	0	0	0	0	0	0	0	0	0	0	0	0	0	0	0	0	0	0	0	0	0	0	0	0	0	0	0	0	0	0	0	0	0	0	0
0	0	0	0	0	0	0	0	0	0	0	0	0	0	0	0	0	0	0	0	0	0	0	0	0	0	0	0	0	0	0	0	0	0	0	0	0	0	0	0	0	0	0	0	0	0	0	0	0	0
0	0	0	0	0	0	0	0	0	0	0	0	0	0	0	0	0	0	0	0	0	0	0	0	0	0	0	0	0	0	0	0	0	0	0	0	0	0	0	0	0	0	0	0	0	0	0	0	0	0
0	0	0	0	0	0	0	0	0	0	0	0	0	0	0	0	0	0	0	0	0	0	0	0	0	0	0	0	0	0	0	0	0	0	0	0	0	0	0	0	0	0	0	0	0	0	0	0	0	0
0	0	0	0	0	0	0	0	0	0	0	0	0	0	0	0	0	0	0	0	0	0	0	0	0	0	0	0	0	0	0	0	0	0	0	0	0	0	0	0	0	0	0	0	0	0	0	0	0	0
0	0	0	0	0	0	0	0	0	0	0	0	0	0	0	0	0	0	0	0	0	0	0	0	0	0	0	0	0	0	0	0	0	0	0	0	0	0	0	0	0	0	0	0	0	0	0	0	0	0
0	0	0	0	0	0	0	0	0	0	0	0	0	0	0	0	0	0	0	0	0	0	0	0	0	0	0	0	0	0	0	0	0	0	0	0	0	0	0	0	0	0	0	0	0	0	0	0	0	0
0	0	0	0	0	0	0	0	0	0	0	0	0	0	0	0	0	0	0	0	0	0	0	0	0	0	0	0	0	0	0	0	0	0	0	0	0	0	0	0	0	0	0	0	0	0	0	0	0	0
0	0	0	0	0	0	0	0	0	0	0	0	0	0	0	0	0	0	0	0	0	0	0	0	0	0	0	0	0	0	0	0	0	0	0	0	0	0	0	0	0	0	0	0	0	0	0	0	0	0
0	0	0	0	0	0	0	0	0	0	0	0	0	0	0	0	0	0	0	0	0	0	0	0	0	0	0	0	0	0	0	0	0	0	0	0	0	0	0	0	0	0	0	0	0	0	0	0	0	0
0	0	0	0	0	0	0	0	0	0	0	0	0	0	0	0	0	0	0	0	0	0	0	0	0	0	0	0	0	0	0	0	0	0	0	0	0	0	0	0	0	0	0	0	0	0	0	0	0	0
0	0	0	0	0	0	0	0	0	0	0	0	0	0	0	0	0	0	0	0	0	0	0	0	0	0	0	0	0	0	0	0	0	0	0	0	0	0	0	0	0	0	0	0	0	0	0	0	0	0
0	0	0	0	0	0	0	0	0	0	0	0	0	0	0	0	0	0	0	0	0	0	0	0	0	0	0	0	0	0	0	0	0	0	0	0	0	0	0	0	0	0	0	0	0	0	0	0	0	0
0	0	0	0	0	0	0	0	0	0	0	0	0	0	0	0	0	0	0	0	0	0	0	0	0	0	0	0	0	0	0	0	0	0	0	0	0	0	0	0	0	0	0	0	0	0	0	0	0	0
0	0	0	0	0	0	0	0	0	0	0	0	0	0	0	0	0	0	0	0	0	0	0	0	0	0	0	0	0	0	0	0	0	0	0	0	0	0	0	0	0	0	0	0	0	0	0	0	0	0
0	0	0	0	0	0	0	0	0	0	0	0	0	0	0	0	0	0	0	0	0	0	0	0	0	0	0	0	0	0	0	0	0	0	0	0	0	0	0	0	0	0	0	0	0	0	0	0	0	0
0	0	0	0	0	0	0	0	0	0	0	0	0	0	0	0	0	0	0	0	0	0	0	0	0	0	0	0	0	0	0	0	0	0	0	0	0	0	0	0	0	0	0	0	0	0	0	0	0	0
0	0	0	0	0	0	0	0	0	0	0	0	0	0	0	0	0	0	0	0	0	0	0	0	0	0	0	0	0	0	0	0	0	0	0	0	0	0	0	0	0	0	0	0	0	0	0	0	0	0
0	0	0	0	0	0	0	0	0	0	0	0	0	0	0	0	0	0	0	0	0	0	0	0	0	0	0	0	0	0	0	0	0	0	0	0	0	0	0	0	0	0	0	0	0	0	0	0	0	0
0	0	0	0	0	0	0	0	0	0	0	0	0	0	0	0	0	0	0	0	0	0	0	0	0	0	0	0	0	0	0	0	0	0	0	0	0	0	0	0	0	0	0	0	0	0	0	0	0	0
0	0	0	0	0	0	0	0	0	0	0	0	0	0	0	0	0	0	0	0	0	0	0	0	0	0	0	0	0	0	0	0	0	0	0	0	0	0	0	0	0	0	0	0	0	0	0	0	0	0
0	0	0	0	0	0	0	0	0	0	0	0	0	0	0	0	0	0	0	0	0	0	0	0	0	0	0	0	0	0	0	0	0	0	0	0	0	0	0	0	0	0	0	0	0	0	0	0	0	0
0	0	0	0	0	0	0	0	0	0	0	0	0	0	0	0	0	0	0	0	0	0	0	0	0	0	0	0	0	0	0	0	0	0	0	0	0	0	0	0	0	0	0	0	0	0	0	0	0	0
0	0	0	0	0	0	0	0	0	0	0	0	0	0	0	0	0	0	0	0	0	0	0	0	0	0	0	0	0	0	0	0	0	0	0	0	0	0	0	0	0	0	0	0	0	0	0	0	0	0
0	0	0	0	0	0	0	0	0	0	0	0	0	0	0	0	0	0	0	0	0	0	0	0	0	0	0	0	0	0	0	0	0	0	0	0	0	0	0	0	0	0	0	0	0	0	0	0	0	0
0	0	0	0	0	0	0	0	0	0	0	0	0	0	0	0	0	0	0	0	0	0	0	0	0	0	0	0	0	0	0	0	0	0	0	0	0	0	0	0	0	0	0	0	0	0	0	0	0	0
0	0	0	0	0	0	0	0	0	0	0	0	0	0	0	0	0	0	0	0	0	0	0	0	0	0	0	0	0	0	0	0	0	0	0	0	0	0	0	0	0	0	0	0	0	0	0	0	0	0
0	0	0	0	0	0	0	0	0	0	0	0	0	0	0	0	0	0	0	0	0	0	0	0	0	0	0	0	0	0	0	0	0	0	0	0	0	0	0	0	0	0	0	0	0	0	0	0	0	0
0	0	0	0	0	0	0	0	0	0	0	0	0	0	0	0	0	0	0	0	0	0	0	0	0	0	0	0	0	0	0	0	0	0	0	0	0	0	0	0	0	0	0	0	0	0	0	0	0	0
0	0	0	0	0	0	0	0	0	0	0	0	0	0	0	0	0	0	0	0	0	0	0	0	0	0	0	0	0	0	0	0	0	0	0	0	0	0	0	0	0	0	0	0	0	0	0	0	0	0
0	0	0	0	0	0	0	0	0	0	0	0	0	0	0	0	0	0	0	0	0	0	0	0	0	0	0	0	0	0	0	0	0	0	0	0	0	0	0	0	0	0	0	0	0	0	0	0	0	0
0	0	0	0	0	0	0	0	0	0	0	0	0	0	0	0	0	0	0	0	0	0	0	0	0	0	0	0	0	0	0	0	0	0	0	0	0	0	0	0	0	0	0	0	0	0	0	0	0	0
0	0	0	0	0	0	0	0	0	0	0	0	0	0	0	0	0	0	0	0	0	0	0	0	0	0	0	0	0	0	0	0	0	0	0	0	0	0	0	0	0	0	0	0	0	0	0	0	0	0
0	0	0	0	0	0	0	0	0	0	0	0	0	0	0	0	0	0	0	0	0	0	0	0	0	0	0	0	0	0	0	0	0	0	0	0	0	0	0	0	0	0	0	0	0	0	0	0	0	0
0	0	0	0	0	0	0	0	0	0	0	0	0	0	0	0	0	0	0	0	0	0	0	0	0	0	0	0	0	0	0	0	0	0	0	0	0	0	0	0	0	0	0	0	0	0	0	0	0	0
0	0	0	0	0	0	0	0	0	0	0	0	0	0	0	0	0	0	0	0	0	0	0	0	0	0	0	0	0	0	0	0	0	0	0	0	0	0	0	0	0	0	0	0	0	0	0	0	0	0
0	0	0	0	0	0	0	0	0	0	0	0	0	0	0	0	0	0	0	0	0	0	0	0	0	0	0	0	0	0	0	0	0	0	0	0	0	0	0	0	0	0	0	0	0	0	0	0	0	0
0	0	0	0	0	0	0	0	0	0	0	0	0	0	0	0	0	0	0	0	0	0	0	0	0	0	0	0	0	0	0	0	0	0	0	0	0	0	0	0	0	0	0	0	0	0	0	0	0	0
0	0	0	0	0	0	0	0	0	0	0	0	0	0	0	0	0	0	0	0	0	0	0	0	0	0	0	0	0	0	0	0	0	0	0	0	0	0	0	0	0	0	0	0	0	0	0	0	0	0
0	0	0	0	0	0	0	0	0	0	0	0	0	0	0	0	0	0	0	0	0	0	0	0	0	0	0	0	0	0	0	0	0	0	0	0	0	0	0	0	0	0	0	0	0	0	0	0	0	0
0	0	0	0	0	0	0	0	0	0	0	0	0	0	0	0	0	0	0	0	0	0	0	0	0	0	0	0	0	0	0	0	0	0	0	0	0	0	0	0	0	0	0	0	0	0	0	0	0	0
0	0	0	0	0	0	0	0	0	0	0	0	0	0	0	0	0	0	0	0	0	0	0	0	0	0	0	0	0	0	0	0	0	0	0	0	0	0	0	0	0	0	0	0	0	0	0	0	0	0
0	0	0	0	0	0	0	0	0	0	0	0	0	0	0	0	0	0	0	0	0	0	0	0	0	0	0	0	0	0	0	0	0	0	0	0	0	0	0	0	0	0	0	0	0	0	0	0	0	0
0	0	0	0	0	0	0	0	0	0	0	0	0	0	0	0	0	0	0	0	0	0	0	0	0	0	0	0	0	0	0	0	0	0	0	0	0	0	0	0	0	0	0	0	0	0	0	0	0	0
0	0	0	0	0	0	0	0	0	0	0	0	0	0	0	0	0	0	0	0	0	0	0	0	0	0	0	0	0	0	0	0	0	0	0	0	0	0	0	0	0	0	0	0	0	0	0	0	0	0
0	0	0	0	0	0	0	0	0	0	0	0	0	0	0	0	0	0	0	0	0	0	0	0	0	0	0	0	0	0	0	0	0	0	0	0	0	0	0	0	0	0	0	0	0	0	0	0	0	0
0	0	0	0	0	0	0	0	0	0	0	0	0	0	0	0	0	0	0	0	0	0	0	0	0	0	0	0	0	0	0	0	0	0	0	0	0	0	0	0	0	0	0	0	0	0	0	0	0	0
0	0	0	0	0	0	0	0	0	0	0	0	0	0	0	0	0	0	0	0	0	0	0	0	0	0	0	0	0	0	0	0	0	0	0	0	0	0	0	0	0	0	0	0	0	0	0	0	0	0
0	0	0	0	0	0	0	0	0	0	0	0	0	0	0	0	0	0	0	0	0	0	0	0	0	0	0	0	0	0	0	0	0	0	0	0	0	0	0	0	0	0	0	0	0	0	0	0	0	0
0	0	0	0	0	0	0	0	0	0	0	0	0	0	0	0	0	0	0	0	0	0	0	0	0	0	0	0	0	0	0	0	0	0	0	0	0	0	0	0	0	0	0	0	0	0	0	0	0	0
0	0	0	0	0	0	0	0	0	0	0	0	0	0	0	0	0	0	0	0	0	0	0	0	0	0	0	0	0	0	0	0	0	0	0	0	0	0	0	0	0	0	0	0	0	0	0	0	0	0
0	0	0	0	0	0	0	0	0	0	0	0	0	0	0	0	0	0	0	0	0	0	0	0	0	0	0	0	0	0	0	0	0	0	0	0	0	0	0	0	0	0	0	0	0	0	0	0	0	0
0	0	0	0	0	0	0	0	0	0	0	0	0	0	0	0	0	0	0	0	0	0	0	0	0	0	0	0	0	0	0	0	0	0	0	0	0	0	0	0	0	0	0	0	0	0	0	0	0	0
0	0	0	0	0	0	0	0	0	0	0	0	0	0	0	0	0	0	0	0	0	0	0	0	0	0	0	0	0	0	0	0	0	0	0	0	0	0	0	0	0	0	0	0	0	0	0	0	0	0
0	0	0	0	0	0	0	0	0	0	0	0	0	0	0	0	0	0	0	0	0	0	0	0	0	0	0	0	0	0	0	0	0	0	0	0	0	0	0	0	0	0	0	0	0	0	0	0	0	0
0	0	0	0	0	0	0	0	0	0	0	0	0	0	0	0	0	0	0	0	0	0	0	0	0	0	0	0	0	0	0	0	0	0	0	0	0	0	0	0	0	0	0	0	0	0	0	0	0	0
0	0	0	0	0	0	0	0	0	0	0	0	0	0	0	0	0	0	0	0	0	0	0	0	0	0	0	0	0	0	0	0	0	0	0	0	0	0	0	0	0	0	0	0	0	0	0	0	0	0
0	0	0	0	0	0	0	0	0	0	0	0	0	0	0	0	0	0	0	0	0	0	0	0	0	0	0	0	0	0	0	0	0	0	0	0	0	0	0	0	0	0	0	0	0	0	0	0	0	0
0	0	0	0	0	0	0	0	0	0	0	0	0	0	0	0	0	0	0	0	0	0	0	0	0	0	0	0	0	0	0	0	0	0	0	0	0	0	0	0	0	0	0	0	0	0	0	0	0	0
0	0	0	0	0	0	0	0	0	0	0	0	0	0	0	0	0	0	0	0	0	0	0	0	0	0	0	0	0	0	0	0	0	0	0	0	0	0	0	0	0	0	0	0	0	0	0	0	0	0
0	0	0	0	0	0	0	0	0	0	0	0	0	0	0	0	0	0	0	0	0	0	0	0	0	0	0	0	0	0	0	0	0	0	0	0	0	0	0	0	0	0	0	0	0	0	0	0	0	0
0	0	0	0	0	0	0	0	0	0	0	0	0	0	0	0	0	0	0	0	0	0	0	0	0	0	0	0	0	0	0	0	0	0	0	0	0	0	0	0	0	0	0	0	0	0	0	0	0	0
0	0	0	0	0	0	0	0	0	0	0	0	0	0	0	0	0	0	0	0	0	0	0	0	0	0	0	0	0	0	0	0	0	0	0	0	0	0	0	0	0	0	0	0	0	0	0	0	0	0
0	0	0	0	0	0	0	0	0	0	0	0	0	0	0	0	0	0	0	0	0	0	0	0	0	0	0	0	0	0	0	0	0	0	0	0	0	0	0	0	0	0	0	0	0	0	0	0	0	0
0	0	0	0	0	0	0	0	0	0	0	0	0	0	0	0	0	0	0	0	0	0	0	0	0	0	0	0	0	0	0	0	0	0	0	0	0	0	0	0	0	0	0	0	0	0	0	0	0	0
0	0	0	0	0	0	0	0	0	0	0	0	0	0	0	0	0	0	0	0	0	0	0	0	0	0	0	0	0	0	0	0	0	0	0	0	0	0	0	0	0	0	0	0	0	0	0	0	0	0
0	0	0	0	0	0	0	0	0	0	0	0	0	0	0	0	0	0	0	0	0	0	0	0	0	0	0	0	0	0	0	0	0	0	0	0	0	0	0	0	0	0	0	0	0	0	0	0	0	0
0	0	0	0	0	0	0	0	0	0	0	0	0	0	0	0	0	0	0	0	0	0	0	0	0	0	0	0	0	0	0	0	0	0	0	0	0	0	0	0	0	0	0	0	0	0	0	0	0	0
0	0	0	0	0	0	0	0	0	0	0	0	0	0	0	0	0	0	0	0	0	0	0	0	0	0	0	0	0	0	0	0	0	0	0	0	0	0	0	0	0	0	0	0	0	0	0	0	0	0
0	0	0	0	0	0	0	0	0	0	0	0	0	0	0	0	0	0	0	0	0	0	0	0	0	0	0	0	0	0	0	0	0	0	0	0	0	0	0	0	0	0	0	0	0	0	0	0	0	0
0	0	0	0	0	0	0	0	0	0	0	0	0	0	0	0	0	0	0	0	0	0	0	0	0	0	0	0	0	0	0	0	0	0	0	0	0	0	0	0	0	0	0	0	0	0	0	0	0	0
0	0	0	0	0	0	0	0	0	0	0	0	0	0	0	0	0	0	0	0	0	0	0	0	0	0	0	0	0	0	0	0	0	0	0	0	0	0	0	0	0	0	0	0	0	0	0	0	0	0
0	0	0	0	0	0	0	0	0	0	0	0	0	0	0	0	0	0	0	0	0	0	0	0	0	0	0	0	0	0	0	0	0	0	0	0	0	0	0	0	0	0	0	0	0	0	0	0	0	0
0	0	0	0	0	0	0	0	0	0	0	0	0	0	0	0	0	0	0	0	0	0	0	0	0	0	0	0	0	0	0	0	0	0	0	0	0	0	0	0	0	0	0	0	0	0	0	0	0	0
0	0	0	0	0	0	0	0	0	0	0	0	0	0	0	0	0	0	0	0	0	0	0	0	0	0	0	0	0	0	0	0	0	0	0	0	0	0	0	0	0	0	0	0	0	0	0	0	0	0
0	0	0	0	0	0	0	0	0	0	0	0	0	0	0	0	0	0	0	0	0	0	0	0	0	0	0	0	0	0	0	0	0	0	0	0	0	0	0	0	0	0	0	0	0	0	0	0	0	0
0	0	0	0	0	0	0	0	0	0	0	0	0	0	0	0	0	0	0	0	0	0	0	0	0	0	0	0	0	0	0	0	0	0	0	0	0	0	0	0	0	0	0	0	0	0	0	0	0	0
0	0	0	0	0	0	0	0	0	0	0	0	0	0	0	0	0	0	0	0	0	0	0	0	0	0	0	0	0	0	0	0	0	0	0	0	0	0	0	0	0	0	0	0	0	0	0	0	0	0
0	0	0	0	0	0	0	0	0	0	0	0	0	0	0	0	0	0	0	0	0	0	0	0	0	0	0	0	0	0	0	0	0	0	0	0	0	0	0	0	0	0	0	0	0	0	0	0	0	0
0	0	0	0	0	0	0	0	0	0	0	0	0	0	0	0	0	0	0	0	0	0	0	0	0	0	0	0	0	0	0	0	0	0	0	0	0	0	0	0	0	0	0	0	0	0	0	0	0	0
0	0	0	0	0	0	0	0	0	0	0	0	0	0	0	0	0	0	0	0	0	0	0	0	0	0	0	0	0	0	0	0	0	0	0	0	0	0	0	0	0	0	0	0	0	0	0	0	0	0
0	0	0	0	0	0	0	0	0	0	0	0	0	0	0	0	0	0	0	0	0	0	0	0	0	0	0	0	0	0	0	0	0	0	0	0	0	0	0	0	0	0	0	0	0	0	0	0	0	0
0	0	0	0	0	0	0	0	0	0	0	0	0	0	0	0	0	0	0	0	0	0	0	0	0	0	0	0	0	0	0	0	0	0	0	0	0	0	0	0	0	0	0	0	0	0	0	0	0	0
0	0	0	0	0	0	0	0	0	0	0	0	0	0	0	0	0	0	0	0	0	0	0	0	0	0	0	0	0	0	0	0	0	0	0	0	0	0	0	0	0	0	0	0	0	0	0	0	0	0
0	0	0	0	0	0	0	0	0	0	0	0	0	0	0	0	0	0	0	0	0	0	0	0	0	0	0	0	0	0	0	0	0	0	0	0	0	0	0	0	0	0	0	0	0	0	0	0	0	0
0	0	0	0	0	0	0	0	0	0	0	0	0	0	0	0	0	0	0	0	0	0	0	0	0	0	0	0	0	0	0	0	0	0	0	0	0	0	0	0	0	0	0	0	0	0	0	0	0	0
0	0	0	0	0	0	0	0	0	0	0	0	0	0	0	0	0	0	0	0	0	0	0	0	0	0	0	0	0	0	0	0	0	0	0	0	0	0	0	0	0	0	0	0	0	0	0	0	0	0
0	0	0	0	0	0	0	0	0	0	0	0	0	0	0	0	0	0	0	0	0	0	0	0	0	0	0	0	0	0	0	0	0	0	0	0	0	0	0	0	0	0	0	0	0	0	0	0	0	0
0	0	0	0	0	0	0	0	0	0	0	0	0	0	0	0	0	0	0	0	0	0	0	0	0	0	0	0	0	0	0	0	0	0	0	0	0	0	0	0	0	0	0	0	0	0	0	0	0	0
0	0	0	0	0	0	0	0	0	0	0	0	0	0	0	0	0	0	0	0	0	0	0	0	0	0	0	0	0	0	0	0	0	0	0	0	0	0	0	0	0	0	0	0	0	0	0	0	0	0
0	0	0	0	0	0	0	0	0	0	0	0	0	0	0	0	0	0	0	0	0	0	0	0	0	0	0	0	0	0	0	0	0	0	0	0	0	0	0	0	0	0	0	0	0	0	0	0	0	0
0	0	0	0	0	0	0	0	0	0	0	0	0	0	0	0	0	0	0	0	0	0	0	0	0	0	0	0	0	0	0	0	0	0	0	0	0	0	0	0	0	0	0	0	0	0	0	0	0	0
0	0	0	0	0	0	0	0	0	0	0	0	0	0	0	0	0	0	0	0	0	0	0	0	0	0	0	0	0	0	0	0	0	0	0	0	0	0	0	0	0	0	0	0	0	0	0	0	0	0
0	0	0	0	0	0	0	0	0	0	0	0	0	0	0	0	0	0	0	0	0	0	0	0	0	0	0	0	0	0	0	0	0	0	0	0	0	0	0	0	0	0	0	0	0	0	0	0	0	0
0	0	0	0	0	0	0	0	0	0	0	0	0	0	0	0	0	0	0	0	0	0	0	0	0	0	0	0	0	0	0	0	0	0	0	0	0	0	0	0	0	0	0	0	0	0	0	0	0	0
0	0	0	0	0	0	0	0	0	0	0	0	0	0	0	0	0	0	0	0	0	0	0	0	0	0	0	0	0	0	0	0	0	0	0	0	0	0	0	0	0	0	0	0	0	0	0	0	0	0
0	0	0	0	0	0	0	0	0	0	0	0	0	0	0	0	0	0	0	0	0	0	0	0	0	0	0	0	0	0	0	0	0	0	0	0	0	0	0	0	0	0	0	0	0	0	0	0	0	0
0	0	0	0	0	0	0	0	0	0	0	0	0	0	0	0	0	0	0	0	0	0	0	0	0	0	0	0	0	0	0	0	0	0	0	0	0	0	0	0	0	0	0	0	0	0	0	0	0	0
0	0	0	0	0	0	0	0	0	0	0	0	0	0	0	0	0	0	0	0	0	0	0	0	0	0	0	0	0	0	0	0	0	0	0	0	0	0	0	0	0	0	0	0	0	0	0	0	0	0
0	0	0	0	0	0	0	0	0	0	0	0	0	0	0	0	0	0	0	0	0	0	0	0	0	0	0	0	0	0	0	0	0	0	0	0	0	0	0	0	0	0	0	0	0	0	0	0	0	0
0	0	0	0	0	0	0	0	0	0	0	0	0	0	0	0	0	0	0	0	0	0	0	0	0	0	0	0	0	0	0	0	0	0	0	0	0	0	0	0	0	0	0	0	0	0	0	0	0	0
0	0	0	0	0	0	0	0	0	0	0	0	0	0	0	0	0	0	0	0	0	0	0	0	0	0	0	0	0	0	0	0	0	0	0	0	0	0	0	0	0	0	0	0	0	0	0	0	0	0
0	0	0	0	0	0	0	0	0	0	0	0	0	0	0	0	0	0	0	0	0	0	0	0	0	0	0	0	0	0	0	0	0	0	0	0	0	0	0	0	0	0	0	0	0	0	0	0	0	0
0	0	0	0	0	0	0	0	0	0	0	0	0	0	0	0	0	0	0	0	0	0	0	0	0	0	0	0	0	0	0	0	0	0	0	0	0	0	0	0	0	0	0	0	0	0	0	0	0	0
0	0	0	0	0	0	0	0	0	0	0	0	0	0	0	0	0	0	0	0	0	0	0	0	0	0	0	0	0	0	0	0	0	0	0	0	0	0	0	0	0	0	0	0	0	0	0	0	0	0
0	0	0	0	0	0	0	0	0	0	0	0	0	0	0	0	0	0	0	0	0	0	0	0	0	0	0	0	0	0	0	0	0	0	0	0	0	0	0	0	0	0	0	0	0	0	0	0	0	0
0	0	0	0	0	0	0	0	0	0	0	0	0	0	0	0	0	0	0	0	0	0	0	0	0	0	0	0	0	0	0	0	0	0	0	0	0	0	0	0	0	0	0	0	0	0	0	0	0	0
0	0	0	0	0	0	0	0	0	0	0	0	0	0	0	0	0	0	0	0	0	0	0	0	0	0	0	0	0	0	0	0	0	0	0	0	0	0	0	0	0	0	0	0	0	0	0	0	0	0
0	0	0	0	0	0	0	0	0	0	0	0	0	0	0	0	0	0	0	0	0	0	0	0	0	0	0	0	0	0	0	0	0	0	0	0	0	0	0	0	0	0	0	0	0	0	0	0	0	0
0	0	0	0	0	0	0	0	0	0	0	0	0	0	0	0	0	0	0	0	0	0	0	0	0	0	0	0	0	0	0	0	0	0	0	0	0	0	0	0	0	0	0	0	0	0	0	0	0	0
0	0	0	0	0	0	0	0	0	0	0	0	0	0	0	0	0	0	0	0	0	0	0	0	0	0	0	0	0	0	0	0	0	0	0	0	0	0	0	0	0	0	0	0	0	0	0	0	0	0
0	0	0	0	0	0	0	0	0	0	0	0	0	0	0	0	0	0	0	0	0	0	0	0	0	0	0	0	0	0	0	0	0	0	0	0	0	0	0	0	0	0	0	0	0	0	0	0	0	0
0	0	0	0	0	0	0	0	0	0	0	0	0	0	0	0	0	0	0	0	0	0	0	0	0	0	0	0	0	0	0	0	0	0	0	0	0	0	0	0	0	0	0	0	0	0	0	0	0	0
0	0	0	0	0	0	0	0	0	0	0	0	0	0	0	0	0	0	0	0	0	0	0	0	0	0	0	0	0	0	0	0	0	0	0	0	0	0	0	0	0	0	0	0	0	0	0	0	0	0
0	0	0	0	0	0	0	0	0	0	0	0	0	0	0	0	0	0	0	0	0	0	0	0	0	0	0	0	0	0	0	0	0	0	0	0	0	0	0	0	0	0	0	0	0	0	0	0	0	0
0	0	0	0	0	0	0	0	0	0	0	0	0	0	0	0	0	0	0	0	0	0	0	0	0	0	0	0	0	0	0	0	0	0	0	0	0	0	0	0	0	0	0	0	0	0	0	0	0	0
0	0	0	0	0	0	0	0	0	0	0	0	0	0	0	0	0	0	0	0	0	0	0	0	0	0	0	0	0	0	0	0	0	0	0	0	0	0	0	0	0	0	0	0	0	0	0	0	0	0
0	0	0	0	0	0	0	0	0	0	0	0	0	0	0	0	0	0	0	0	0	0	0	0	0	0	0	0	0	0	0	0	0	0	0	0	0	0	0	0	0	0	0	0	0	0	0	0	0	0
0	0	0	0	0	0	0	0	0	0	0	0	0	0	0	0	0	0	0	0	0	0	0	0	0	0	0	0	0	0	0	0	0	0	0	0	0	0	0	0	0	0	0	0	0	0	0	0	0	0
0	0	0	0	0	0	0	0	0	0	0	0	0	0	0	0	0	0	0	0	0	0	0	0	0	0	0	0	0	0	0	0	0	0	0	0	0	0	0	0	0	0	0	0	0	0	0	0	0	0
0	0	0	0	0	0	0	0	0	0	0	0	0	0	0	0	0	0	0	0	0	0	0	0	0	0	0	0	0	0	0	0	0	0	0	0	0	0	0	0	0	0	0	0	0	0	0	0	0	0
0	0	0	0	0	0	0	0	0	0	0	0	0	0	0	0	0	0	0	0	0	0	0	0	0	0	0	0	0	0	0	0	0	0	0	0	0	0	0	0	0	0	0	0	0	0	0	0	0	0
0	0	0	0	0	0	0	0	0	0	0	0	0	0	0	0	0	0	0	0	0	0	0	0	0	0	0	0	0	0	0	0	0	0	0	0	0	0	0	0	0	0	0	0	0	0	0	0	0	0
0	0	0	0	0	0	0	0	0	0	0	0	0	0	0	0	0	0	0	0	0	0	0	0	0	0	0	0	0	0	0	0	0	0	0	0	0	0	0	0	0	0	0	0	0	0	0	0	0	0
0	0	0	0	0	0	0	0	0	0	0	0	0	0	0	0	0	0	0	0	0	0	0	0	0	0	0	0	0	0	0	0	0	0	0	0	0	0	0	0	0	0	0	0	0	0	0	0	0	0
0	0	0	0	0	0	0	0	0	0	0	0	0	0	0	0	0	0	0	0	0	0	0	0	0	0	0	0	0	0	0	0	0	0	0	0	0	0	0	0	0	0	0	0	0	0	0	0	0	0
0	0	0	0	0	0	0	0	0	0	0	0	0	0	0	0	0	0	0	0	0	0	0	0	0	0	0	0	0	0	0	0	0	0	0	0	0	0	0	0	0	0	0	0	0	0	0	0	0	0
0	0	0	0	0	0	0	0	0	0	0	0	0	0	0	0	0	0	0	0	0	0	0	0	0	0	0	0	0	0	0	0	0	0	0	0	0	0	0	0	0	0	0	0	0	0	0	0	0	0
0	0	0	0	0	0	0	0	0	0	0	0	0	0	0	0	0	0	0	0	0	0	0	0	0	0	0	0	0	0	0	0	0	0	0	0	0	0	0	0	0	0	0	0	0	0	0	0	0	0
0	0	0	0	0	0	0	0	0	0	0	0	0	0	0	0	0	0	0	0	0	0	0	0	0	0	0	0	0	0	0	0	0	0	0	0	0	0	0	0	0	0	0	0	0	0	0	0	0	0
0	0	0	0	0	0	0	0	0	0	0	0	0	0	0	0	0	0	0	0	0	0	0	0	0	0	0	0	0	0	0	0	0	0	0	0	0	0	0	0	0	0	0	0	0	0	0	0	0	0
0	0	0	0	0	0	0	0	0	0	0	0	0	0	0	0	0	0	0	0	0	0	0	0	0	0	0	0	0	0	0	0	0	0	0	0	0	0	0	0	0	0	0	0	0	0	0	0	0	0
0	0	0	0	0	0	0	0	0	0	0	0	0	0	0	0	0	0	0	0	0	0	0	0	0	0	0	0	0	0	0	0	0	0	0	0	0	0	0	0	0	0	0	0	0	0	0	0	0	0
0	0	0	0	0	0	0	0	0	0	0	0	0	0	0	0	0	0	0	0	0	0	0	0	0	0	0	0	0	0	0	0	0	0	0	0	0	0	0	0	0	0	0	0	0	0	0	0	0	0
0	0	0	0	0	0	0	0	0	0	0	0	0	0	0	0	0	0	0	0	0	0	0	0	0	0	0	0	0	0	0	0	0	0	0	0	0	0	0	0	0	0	0	0	0	0	0	0	0	0
0	0	0	0	0	0	0	0	0	0	0	0	0	0	0	0	0	0	0	0	0	0	0	0	0	0	0	0	0	0	0	0	0	0	0	0	0	0	0	0	0	0	0	0	0	0	0	0	0	0
0	0	0	0	0	0	0	0	0	0	0	0	0	0	0	0	0	0	0	0	0	0	0	0	0	0	0	0	0	0	0	0	0	0	0	0	0	0	0	0	0	0	0	0	0	0	0	0	0	0
0	0	0	0	0	0	0	0	0	0	0	0	0	0	0	0	0	0	0	0	0	0	0	0	0	0	0	0	0	0	0	0	0	0	0	0	0	0	0	0	0	0	0	0	0	0	0	0	0	0
0	0	0	0	0	0	0	0	0	0	0	0	0	0	0	0	0	0	0	0	0	0	0	0	0	0	0	0	0	0	0	0	0	0	0	0	0	0	0	0	0	0	0	0	0	0	0	0	0	0
0	0	0	0	0	0	0	0	0	0	0	0	0	0	0	0	0	0	0	0	0	0	0	0	0	0	0	0	0	0	0	0	0	0	0	0	0	0	0	0	0	0	0	0	0	0	0	0	0	0
0	0	0	0	0	0	0	0	0	0	0	0	0	0	0	0	0	0	0	0	0	0	0	0	0	0	0	0	0	0	0	0	0	0	0	0	0	0	0	0	0	0	0	0	0	0	0	0	0	0
0	0	0	0	0	0	0	0	0	0	0	0	0	0	0	0	0	0	0	0	0	0	0	0	0	0	0	0	0	0	0	0	0	0	0	0	0	0	0	0	0	0	0	0	0	0	0	0	0	0
0	0	0	0	0	0	0	0	0	0	0	0	0	0	0	0	0	0	0	0	0	0	0	0	0	0	0	0	0	0	0	0	0	0	0	0	0	0	0	0	0	0	0	0	0	0	0	0	0	0
0	0	0	0	0	0	0	0	0	0	0	0	0	0	0	0	0	0	0	0	0	0	0	0	0	0	0	0	0	0	0	0	0	0	0	0	0	0	0	0	0	0	0	0	0	0	0	0	0	0
0	0	0	0	0	0	0	0	0	0	0	0	0	0	0	0	0	0	0	0	0	0	0	0	0	0	0	0	0	0	0	0	0	0	0	0	0	0	0	0	0	0	0	0	0	0	0	0	0	0
0	0	0	0	0	0	0	0	0	0	0	0	0	0	0	0	0	0	0	0	0	0	0	0	0	0	0	0	0	0	0	0	0	0	0	0	0	0	0	0	0	0	0	0	0	0	0	0	0	0
0	0	0	0	0	0	0	0	0	0	0	0	0	0	0	0	0	0	0	0	0	0	0	0	0	0	0	0	0	0	0	0	0	0	0	0	0	0	0	0	0	0	0	0	0	0	0	0	0	0
0	0	0	0	0	0	0	0	0	0	0	0	0	0	0	0	0	0	0	0	0	0	0	0	0	0	0	0	0	0	0	0	0	0	0	0	0	0	0	0	0	0	0	0	0	0	0	0	0	0
0	0	0	0	0	0	0	0	0	0	0	0	0	0	0	0	0	0	0	0	0	0	0	0	0	0	0	0	0	0	0	0	0	0	0	0	0	0	0	0	0	0	0	0	0	0	0	0	0	0
0	0	0	0	0	0	0	0	0	0	0	0	0	0	0	0	0	0	0	0	0	0	0	0	0	0	0	0	0	0	0	0	0	0	0	0	0	0	0	0	0	0	0	0	0	0	0	0	0	0
0	0	0	0	0	0	0	0	0	0	0	0	0	0	0	0	0	0	0	0	0	0	0	0	0	0	0	0	0	0	0	0	0	0	0	0	0	0	0	0	0	0	0	0	0	0	0	0	0	0
0	0	0	0	0	0	0	0	0	0	0	0	0	0	0	0	0	0	0	0	0	0	0	0	0	0	0	0	0	0	0	0	0	0	0	0	0	0	0	0	0	0	0	0	0	0	0	0	0	0
0	0	0	0	0	0	0	0	0	0	0	0	0	0	0	0	0	0	0	0	0	0	0	0	0	0	0	0	0	0	0	0	0	0	0	0	0	0	0	0	0	0	0	0	0	0	0	0	0	0
0	0	0	0	0	0	0	0	0	0	0	0	0	0	0	0	0	0	0	0	0	0	0	0	0	0	0	0	0	0	0	0	0	0	0	0	0	0	0	0	0	0	0	0	0	0	0	0	0	0
0	0	0	0	0	0	0	0	0	0	0	0	0	0	0	0	0	0	0	0	0	0	0	0	0	0	0	0	0	0	0	0	0	0	0	0	0	0	0	0	0	0	0	0	0	0	0	0	0	0
0	0	0	0	0	0	0	0	0	0	0	0	0	0	0	0	0	0	0	0	0	0	0	0	0	0	0	0	0	0	0	0	0	0	0	0	0	0	0	0	0	0	0	0	0	0	0	0	0	0
0	0	0	0	0	0	0	0	0	0	0	0	0	0	0	0	0	0	0	0	0	0	0	0	0	0	0	0	0	0	0	0	0	0	0	0	0	0	0	0	0	0	0	0	0	0	0	0	0	0
0	0	0	0	0	0	0	0	0	0	0	0	0	0	0	0	0	0	0	0	0	0	0	0	0	0	0	0	0	0	0	0	0	0	0	0	0	0	0	0	0	0	0	0	0	0	0	0	0	0
0	0	0	0	0	0	0	0	0	0	0	0	0	0	0	0	0	0	0	0	0	0	0	0	0	0	0	0	0	0	0	0	0	0	0	0	0	0	0	0	0	0	0	0	0	0	0	0	0	0
0	0	0	0	0	0	0	0	0	0	0	0	0	0	0	0	0	0	0	0	0	0	0	0	0	0	0	0	0	0	0	0	0	0	0	0	0	0	0	0	0	0	0	0	0	0	0	0	0	0
0	0	0	0	0	0	0	0	0	0	0	0	0	0	0	0	0	0	0	0	0	0	0	0	0	0	0	0	0	0	0	0	0	0	0	0	0	0	0	0	0	0	0	0	0	0	0	0	0	0
0	0	0	0	0	0	0	0	0	0	0	0	0	0	0	0	0	0	0	0	0	0	0	0	0	0	0	0	0	0	0	0	0	0	0	0	0	0	0	0	0	0	0	0	0	0	0	0	0	0
0	0	0	0	0	0	0	0	0	0	0	0	0	0	0	0	0	0	0	0	0	0	0	0	0	0	0	0	0	0	0	0	0	0	0	0	0	0	0	0	0	0	0	0	0	0	0	0	0	0
0	0	0	0	0	0	0	0	0	0	0	0	0	0	0	0	0	0	0	0	0	0	0	0	0	0	0	0	0	0	0	0	0	0	0	0	0	0	0	0	0	0	0	0	0	0	0	0	0	0
0	0	0	0	0	0	0	0	0	0	0	0	0	0	0	0	0	0	0	0	0	0	0	0	0	0	0	0	0	0	0	0	0	0	0	0	0	0	0	0	0	0	0	0	0	0	0	0	0	0
0	0	0	0	0	0	0	0	0	0	0	0	0	0	0	0	0	0	0	0	0	0	0	0	0	0	0	0	0	0	0	0	0	0	0	0	0	0	0	0	0	0	0	0	0	0	0	0	0	0
0	0	0	0	0	0	0	0	0	0	0	0	0	0	0	0	0	0	0	0	0	0	0	0	0	0	0	0	0	0	0	0	0	0	0	0	0	0	0	0	0	0	0	0	0	0	0	0	0	0
0	0	0	0	0	0	0	0	0	0	0	0	0	0	0	0	0	0	0	0	0	0	0	0	0	0	0	0	0	0	0	0	0	0	0	0	0	0	0	0	0	0	0	0	0	0	0	0	0	0
0	0	0	0	0	0	0	0	0	0	0	0	0	0	0	0	0	0	0	0	0	0	0	0	0	0	0	0	0	0	0	0	0	0	0	0	0	0	0	0	0	0	0	0	0	0	0	0	0	0
0	0	0	0	0	0	0	0	0	0	0	0	0	0	0	0	0	0	0	0	0	0	0	0	0	0	0	0	0	0	0	0	0	0	0	0	0	0	0	0	0	0	0	0	0	0	0	0	0	0
0	0	0	0	0	0	0	0	0	0	0	0	0	0	0	0	0	0	0	0	0	0	0	0	0	0	0	0	0	0	0	0	0	0	0	0	0	0	0	0	0	0	0	0	0	0	0	0	0	0
0	0	0	0	0	0	0	0	0	0	0	0	0	0	0	0	0	0	0	0	0	0	0	0	0	0	0	0	0	0	0	0	0	0	0	0	0	0	0	0	0	0	0	0	0	0	0	0	0	0
0	0	0	0	0	0	0	0	0	0	0	0	0	0	0	0	0	0	0	0	0	0	0	0	0	0	0	0	0	0	0	0	0	0	0	0	0	0	0	0	0	0	0	0	0	0	0	0	0	0
0	0	0	0	0	0	0	0	0	0	0	0	0	0	0	0	0	0	0	0	0	0	0	0	0	0	0	0	0	0	0	0	0	0	0	0	0	0	0	0	0	0	0	0	0	0	0	0	0	0
0	0	0	0	0	0	0	0	0	0	0	0	0	0	0	0	0	0	0	0	0	0	0	0	0	0	0	0	0	0	0	0	0	0	0	0	0	0	0	0	0	0	0	0	0	0	0	0	0	0
0	0	0	0	0	0	0	0	0	0	0	0	0	0	0	0	0	0	0	0	0	0	0	0	0	0	0	0	0	0	0	0	0	0	0	0	0	0	0	0	0	0	0	0	0	0	0	0	0	0
0	0	0	0	0	0	0	0	0	0	0	0	0	0	0	0	0	0	0	0	0	0	0	0	0	0	0	0	0	0	0	0	0	0	0	0	0	0	0	0	0	0	0	0	0	0	0	0	0	0
0	0	0	0	0	0	0	0	0	0	0	0	0	0	0	0	0	0	0	0	0	0	0	0	0	0	0	0	0	0	0	0	0	0	0	0	0	0	0	0	0	0	0	0	0	0	0	0	0	0
0	0	0	0	0	0	0	0	0	0	0	0	0	0	0	0	0	0	0	0	0	0	0	0	0	0	0	0	0	0	0	0	0	0	0	0	0	0	0	0	0	0	0	0	0	0	0	0	0	0
0	0	0	0	0	0	0	0	0	0	0	0	0	0	0	0	0	0	0	0	0	0	0	0	0	0	0	0	0	0	0	0	0	0	0	0	0	0	0	0	0	0	0	0	0	0	0	0	0	0
0	0	0	0	0	0	0	0	0	0	0	0	0	0	0	0	0	0	0	0	0	0	0	0	0	0	0	0	0	0	0	0	0	0	0	0	0	0	0	0	0	0	0	0	0	0	0	0	0	0
0	0	0	0	0	0	0	0	0	0	0	0	0	0	0	0	0	0	0	0	0	0	0	0	0	0	0	0	0	0	0	0	0	0	0	0	0	0	0	0	0	0	0	0	0	0	0	0	0	0
0	0	0	0	0	0	0	0	0	0	0	0	0	0	0	0	0	0	0	0	0	0	0	0	0	0	0	0	0	0	0	0	0	0	0	0	0	0	0	0	0	0	0	0	0	0	0	0	0	0
0	0	0	0	0	0	0	0	0	0	0	0	0	0	0	0	0	0	0	0	0	0	0	0	0	0	0	0	0	0	0	0	0	0	0	0	0	0	0	0	0	0	0	0	0	0	0	0	0	0
0	0	0	0	0	0	0	0	0	0	0	0	0	0	0	0	0	0	0	0	0	0	0	0	0	0	0	0	0	0	0	0	0	0	0	0	0	0	0	0	0	0	0	0	0	0	0	0	0	0
0	0	0	0	0	0	0	0	0	0	0	0	0	0	0	0	0	0	0	0	0	0	0	0	0	0	0	0	0	0	0	0	0	0	0	0	0	0	0	0	0	0	0	0	0	0	0	0	0	0
0	0	0	0	0	0	0	0	0	0	0	0	0	0	0	0	0	0	0	0	0	0	0	0	0	0	0	0	0	0	0	0	0	0	0	0	0	0	0	0	0	0	0	0	0	0	0	0	0	0
0	0	0	0	0	0	0	0	0	0	0	0	0	0	0	0	0	0	0	0	0	0	0	0	0	0	0	0	0	0	0	0	0	0	0	0	0	0	0	0	0	0	0	0	0	0	0	0	0	0
0	0	0	0	0	0	0	0	0	0	0	0	0	0	0	0	0	0	0	0	0	0	0	0	0	0	0	0	0	0	0	0	0	0	0	0	0	0	0	0	0	0	0	0	0	0	0	0	0	0
0	0	0	0	0	0	0	0	0	0	0	0	0	0	0	0	0	0	0	0	0	0	0	0	0	0	0	0	0	0	0	0	0	0	0	0	0	0	0	0	0	0	0	0	0	0	0	0	0	0
0	0	0	0	0	0	0	0	0	0	0	0	0	0	0	0	0	0	0	0	0	0	0	0	0	0	0	0	0	0	0	0	0	0	0	0	0	0	0	0	0	0	0	0	0	0	0	0	0	0
0	0	0	0	0	0	0	0	0	0	0	0	0	0	0	0	0	0	0	0	0	0	0	0	0	0	0	0	0	0	0	0	0	0	0	0	0	0	0	0	0	0	0	0	0	0	0	0	0	0
0	0	0	0	0	0	0	0	0	0	0	0	0	0	0	0	0	0	0	0	0	0	0	0	0	0	0	0	0	0	0	0	0	0	0	0	0	0	0	0	0	0	0	0	0	0	0	0	0	0
0	0	0	0	0	0	0	0	0	0	0	0	0	0	0	0	0	0	0	0	0	0	0	0	0	0	0	0	0	0	0	0	0	0	0	0	0	0	0	0	0	0	0	0	0	0	0	0	0	0
0	0	0	0	0	0	0	0	0	0	0	0	0	0	0	0	0	0	0	0	0	0	0	0	0	0	0	0	0	0	0	0	0	0	0	0	0	0	0	0	0	0	0	0	0	0	0	0	0	0
0	0	0	0	0	0	0	0	0	0	0	0	0	0	0	0	0	0	0	0	0	0	0	0	0	0	0	0	0	0	0	0	0	0	0	0	0	0	0	0	0	0	0	0	0	0	0	0	0	0
0	0	0	0	0	0	0	0	0	0	0	0	0	0	0	0	0	0	0	0	0	0	0	0	0	0	0	0	0	0	0	0	0	0	0	0	0	0	0	0	0	0	0	0	0	0	0	0	0	0
0	0	0	0	0	0	0	0	0	0	0	0	0	0	0	0	0	0	0	0	0	0	0	0	0	0	0	0	0	0	0	0	0	0	0	0	0	0	0	0	0	0	0	0	0	0	0	0	0	0
0	0	0	0	0	0	0	0	0	0	0	0	0	0	0	0	0	0	0	0	0	0	0	0	0	0	0	0	0	0	0	0	0	0	0	0	0	0	0	0	0	0	0	0	0	0	0	0	0	0
0	0	0	0	0	0	0	0	0	0	0	0	0	0	0	0	0	0	0	0	0	0	0	0	0	0	0	0	0	0	0	0	0	0	0	0	0	0	0	0	0	0	0	0	0	0	0	0	0	0
0	0	0	0	0	0	0	0	0	0	0	0	0	0	0	0	0	0	0	0	0	0	0	0	0	0	0	0	0	0	0	0	0	0	0	0	0	0	0	0	0	0	0	0	0	0	0	0	0	0
0	0	0	0	0	0	0	0	0	0	0	0	0	0	0	0	0	0	0	0	0	0	0	0	0	0	0	0	0	0	0	0	0	0	0	0	0	0	0	0	0	0	0	0	0	0	0	0	0	0
0	0	0	0	0	0	0	0	0	0	0	0	0	0	0	0	0	0	0	0	0	0	0	0	0	0	0	0	0	0	0	0	0	0	0	0	0	0	0	0	0	0	0	0	0	0	0	0	0	0
0	0	0	0	0	0	0	0	0	0	0	0	0	0	0	0	0	0	0	0	0	0	0	0	0	0	0	0	0	0	0	0	0	0	0	0	0	0	0	0	0	0	0	0	0	0	0	0	0	0
0	0	0	0	0	0	0	0	0	0	0	0	0	0	0	0	0	0	0	0	0	0	0	0	0	0	0	0	0	0	0	0	0	0	0	0	0	0	0	0	0	0	0	0	0	0	0	0	0	0
0	0	0	0	0	0	0	0	0	0	0	0	0	0	0	0	0	0	0	0	0	0	0	0	0	0	0	0	0	0	0	0	0	0	0	0	0	0	0	0	0	0	0	0	0	0	0	0	0	0
0	0	0	0	0	0	0	0	0	0	0	0	0	0	0	0	0	0	0	0	0	0	0	0	0	0	0	0	0	0	0	0	0	0	0	0	0	0	0	0	0	0	0	0	0	0	0	0	0	0
0	0	0	0	0	0	0	0	0	0	0	0	0	0	0	0	0	0	0	0	0	0	0	0	0	0	0	0	0	0	0	0	0	0	0	0	0	0	0	0	0	0	0	0	0	0	0	0	0	0
0	0	0	0	0	0	0	0	0	0	0	0	0	0	0	0	0	0	0	0	0	0	0	0	0	0	0	0	0	0	0	0	0	0	0	0	0	0	0	0	0	0	0	0	0	0	0	0	0	0
0	0	0	0	0	0	0	0	0	0	0	0	0	0	0	0	0	0	0	0	0	0	0	0	0	0	0	0	0	0	0	0	0	0	0	0	0	0	0	0	0	0	0	0	0	0	0	0	0	0
0	0	0	0	0	0	0	0	0	0	0	0	0	0	0	0	0	0	0	0	0	0	0	0	0	0	0	0	0	0	0	0	0	0	0	0	0	0	0	0	0	0	0	0	0	0	0	0	0	0
0	0	0	0	0	0	0	0	0	0	0	0	0	0	0	0	0	0	0	0	0	0	0	0	0	0	0	0	0	0	0	0	0	0	0	0	0	0	0	0	0	0	0	0	0	0	0	0	0	0
0	0	0	0	0	0	0	0	0	0	0	0	0	0	0	0	0	0	0	0	0	0	0	0	0	0	0	0	0	0	0	0	0	0	0	0	0	0	0	0	0	0	0	0	0	0	0	0	0	0
0	0	0	0	0	0	0	0	0	0	0	0	0	0	0	0	0	0	0	0	0	0	0	0	0	0	0	0	0	0	0	0	0	0	0	0	0	0	0	0	0	0	0	0	0	0	0	0	0	0
0	0	0	0	0	0	0	0	0	0	0	0	0	0	0	0	0	0	0	0	0	0	0	0	0	0	0	0	0	0	0	0	0	0	0	0	0	0	0	0	0	0	0	0	0	0	0	0	0	0
0	0	0	0	0	0	0	0	0	0	0	0	0	0	0	0	0	0	0	0	0	0	0	0	0	0	0	0	0	0	0	0	0	0	0	0	0	0	0	0	0	0	0	0	0	0	0	0	0	0
0	0	0	0	0	0	0	0	0	0	0	0	0	0	0	0	0	0	0	0	0	0	0	0	0	0	0	0	0	0	0	0	0	0	0	0	0	0	0	0	0	0	0	0	0	0	0	0	0	0
0	0	0	0	0	0	0	0	0	0	0	0	0	0	0	0	0	0	0	0	0	0	0	0	0	0	0	0	0	0	0	0	0	0	0	0	0	0	0	0	0	0	0	0	0	0	0	0	0	0
0	0	0	0	0	0	0	0	0	0	0	0	0	0	0	0	0	0	0	0	0	0	0	0	0	0	0	0	0	0	0	0	0	0	0	0	0	0	0	0	0	0	0	0	0	0	0	0	0	0
0	0	0	0	0	0	0	0	0	0	0	0	0	0	0	0	0	0	0	0	0	0	0	0	0	0	0	0	0	0	0	0	0	0	0	0	0	0	0	0	0	0	0	0	0	0	0	0	0	0
0	0	0	0	0	0	0	0	0	0	0	0	0	0	0	0	0	0	0	0	0	0	0	0	0	0	0	0	0	0	0	0	0	0	0	0	0	0	0	0	0	0	0	0	0	0	0	0	0	0
0	0	0	0	0	0	0	0	0	0	0	0	0	0	0	0	0	0	0	0	0	0	0	0	0	0	0	0	0	0	0	0	0	0	0	0	0	0	0	0	0	0	0	0	0	0	0	0	0	0
0	0	0	0	0	0	0	0	0	0	0	0	0	0	0	0	0	0	0	0	0	0	0	0	0	0	0	0	0	0	0	0	0	0	0	0	0	0	0	0	0	0	0	0	0	0	0	0	0	0
0	0	0	0	0	0	0	0	0	0	0	0	0	0	0	0	0	0	0	0	0	0	0	0	0	0	0	0	0	0	0	0	0	0	0	0	0	0	0	0	0	0	0	0	0	0	0	0	0	0
0	0	0	0	0	0	0	0	0	0	0	0	0	0	0	0	0	0	0	0	0	0	0	0	0	0	0	0	0	0	0	0	0	0	0	0	0	0	0	0	0	0	0	0	0	0	0	0	0	0
0	0	0	0	0	0	0	0	0	0	0	0	0	0	0	0	0	0	0	0	0	0	0	0	0	0	0	0	0	0	0	0	0	0	0	0	0	0	0	0	0	0	0	0	0	0	0	0	0	0
0	0	0	0	0	0	0	0	0	0	0	0	0	0	0	0	0	0	0	0	0	0	0	0	0	0	0	0	0	0	0	0	0	0	0	0	0	0	0	0	0	0	0	0	0	0	0	0	0	0
0	0	0	0	0	0	0	0	0	0	0	0	0	0	0	0	0	0	0	0	0	0	0	0	0	0	0	0	0	0	0	0	0	0	0	0	0	0	0	0	0	0	0	0	0	0	0	0	0	0
0	0	0	0	0	0	0	0	0	0	0	0	0	0	0	0	0	0	0	0	0	0	0	0	0	0	0	0	0	0	0	0	0	0	0	0	0	0	0	0	0	0	0	0	0	0	0	0	0	0
0	0	0	0	0	0	0	0	0	0	0	0	0	0	0	0	0	0	0	0	0	0	0	0	0	0	0	0	0	0	0	0	0	0	0	0	0	0	0	0	0	0	0	0	0	0	0	0	0	0
0	0	0	0	0	0	0	0	0	0	0	0	0	0	0	0	0	0	0	0	0	0	0	0	0	0	0	0	0	0	0	0	0	0	0	0	0	0	0	0	0	0	0	0	0	0	0	0	0	0
0	0	0	0	0	0	0	0	0	0	0	0	0	0	0	0	0	0	0	0	0	0	0	0	0	0	0	0	0	0	0	0	0	0	0	0	0	0	0	0	0	0	0	0	0	0	0	0	0	0
0	0	0	0	0	0	0	0	0	0	0	0	0	0	0	0	0	0	0	0	0	0	0	0	0	0	0	0	0	0	0	0	0	0	0	0	0	0	0	0	0	0	0	0	0	0	0	0	0	0
0	0	0	0	0	0	0	0	0	0	0	0	0	0	0	0	0	0	0	0	0	0	0	0	0	0	0	0	0	0	0	0	0	0	0	0	0	0	0	0	0	0	0	0	0	0	0	0	0	0
0	0	0	0	0	0	0	0	0	0	0	0	0	0	0	0	0	0	0	0	0	0	0	0	0	0	0	0	0	0	0	0	0	0	0	0	0	0	0	0	0	0	0	0	0	0	0	0	0	0
0	0	0	0	0	0	0	0	0	0	0	0	0	0	0	0	0	0	0	0	0	0	0	0	0	0	0	0	0	0	0	0	0	0	0	0	0	0	0	0	0	0	0	0	0	0	0	0	0	0
0	0	0	0	0	0	0	0	0	0	0	0	0	0	0	0	0	0	0	0	0	0	0	0	0	0	0	0	0	0	0	0	0	0	0	0	0	0	0	0	0	0	0	0	0	0	0	0	0	0
0	0	0	0	0	0	0	0	0	0	0	0	0	0	0	0	0	0	0	0	0	0	0	0	0	0	0	0	0	0	0	0	0	0	0	0	0	0	0	0	0	0	0	0	0	0	0	0	0	0
0	0	0	0	0	0	0	0	0	0	0	0	0	0	0	0	0	0	0	0	0	0	0	0	0	0	0	0	0	0	0	0	0	0	0	0	0	0	0	0	0	0	0	0	0	0	0	0	0	0
0	0	0	0	0	0	0	0	0	0	0	0	0	0	0	0	0	0	0	0	0	0	0	0	0	0	0	0	0	0	0	0	0	0	0	0	0	0	0	0	0	0	0	0	0	0	0	0	0	0
0	0	0	0	0	0	0	0	0	0	0	0	0	0	0	0	0	0	0	0	0	0	0	0	0	0	0	0	0	0	0	0	0	0	0	0	0	0	0	0	0	0	0	0	0	0	0	0	0	0
0	0	0	0	0	0	0	0	0	0	0	0	0	0	0	0	0	0	0	0	0	0	0	0	0	0	0	0	0	0	0	0	0	0	0	0	0	0	0	0	0	0	0	0	0	0	0	0	0	0
0	0	0	0	0	0	0	0	0	0	0	0	0	0	0	0	0	0	0	0	0	0	0	0	0	0	0	0	0	0	0	0	0	0	0	0	0	0	0	0	0	0	0	0	0	0	0	0	0	0
0	0	0	0	0	0	0	0	0	0	0	0	0	0	0	0	0	0	0	0	0	0	0	0	0	0	0	0	0	0	0	0	0	0	0	0	0	0	0	0	0	0	0	0	0	0	0	0	0	0
0	0	0	0	0	0	0	0	0	0	0	0	0	0	0	0	0	0	0	0	0	0	0	0	0	0	0	0	0	0	0	0	0	0	0	0	0	0	0	0	0	0	0	0	0	0	0	0	0	0
0	0	0	0	0	0	0	0	0	0	0	0	0	0	0	0	0	0	0	0	0	0	0	0	0	0	0	0	0	0	0	0	0	0	0	0	0	0	0	0	0	0	0	0	0	0	0	0	0	0
0	0	0	0	0	0	0	0	0	0	0	0	0	0	0	0	0	0	0	0	0	0	0	0	0	0	0	0	0	0	0	0	0	0	0	0	0	0	0	0	0	0	0	0	0	0	0	0	0	0
0	0	0	0	0	0	0	0	0	0	0	0	0	0	0	0	0	0	0	0	0	0	0	0	0	0	0	0	0	0	0	0	0	0	0	0	0	0	0	0	0	0	0	0	0	0	0	0	0	0
0	0	0	0	0	0	0	0	0	0	0	0	0	0	0	0	0	0	0	0	0	0	0	0	0	0	0	0	0	0	0	0	0	0	0	0	0	0	0	0	0	0	0	0	0	0	0	0	0	0
0	0	0	0	0	0	0	0	0	0	0	0	0	0	0	0	0	0	0	0	0	0	0	0	0	0	0	0	0	0	0	0	0	0	0	0	0	0	0	0	0	0	0	0	0	0	0	0	0	0
0	0	0	0	0	0	0	0	0	0	0	0	0	0	0	0	0	0	0	0	0	0	0	0	0	0	0	0	0	0	0	0	0	0	0	0	0	0	0	0	0	0	0	0	0	0	0	0	0	0
0	0	0	0	0	0	0	0	0	0	0	0	0	0	0	0	0	0	0	0	0	0	0	0	0	0	0	0	0	0	0	0	0	0	0	0	0	0	0	0	0	0	0	0	0	0	0	0	0	0
0	0	0	0	0	0	0	0	0	0	0	0	0	0	0	0	0	0	0	0	0	0	0	0	0	0	0	0	0	0	0	0	0	0	0	0	0	0	0	0	0	0	0	0	0	0	0	0	0	0
0	0	0	0	0	0	0	0	0	0	0	0	0	0	0	0	0	0	0	0	0	0	0	0	0	0	0	0	0	0	0	0	0	0	0	0	0	0	0	0	0	0	0	0	0	0	0	0	0	0
0	0	0	0	0	0	0	0	0	0	0	0	0	0	0	0	0	0	0	0	0	0	0	0	0	0	0	0	0	0	0	0	0	0	0	0	0	0	0	0	0	0	0	0	0	0	0	0	0	0
0	0	0	0	0	0	0	0	0	0	0	0	0	0	0	0	0	0	0	0	0	0	0	0	0	0	0	0	0	0	0	0	0	0	0	0	0	0	0	0	0	0	0	0	0	0	0	0	0	0
0	0	0	0	0	0	0	0	0	0	0	0	0	0	0	0	0	0	0	0	0	0	0	0	0	0	0	0	0	0	0	0	0	0	0	0	0	0	0	0	0	0	0	0	0	0	0	0	0	0
0	0	0	0	0	0	0	0	0	0	0	0	0	0	0	0	0	0	0	0	0	0	0	0	0	0	0	0	0	0	0	0	0	0	0	0	0	0	0	0	0	0	0	0	0	0	0	0	0	0
0	0	0	0	0	0	0	0	0	0	0	0	0	0	0	0	0	0	0	0	0	0	0	0	0	0	0	0	0	0	0	0	0	0	0	0	0	0	0	0	0	0	0	0	0	0	0	0	0	0
0	0	0	0	0	0	0	0	0	0	0	0	0	0	0	0	0	0	0	0	0	0	0	0	0	0	0	0	0	0	0	0	0	0	0	0	0	0	0	0	0	0	0	0	0	0	0	0	0	0
0	0	0	0	0	0	0	0	0	0	0	0	0	0	0	0	0	0	0	0	0	0	0	0	0	0	0	0	0	0	0	0	0	0	0	0	0	0	0	0	0	0	0	0	0	0	0	0	0	0
0	0	0	0	0	0	0	0	0	0	0	0	0	0	0	0	0	0	0	0	0	0	0	0	0	0	0	0	0	0	0	0	0	0	0	0	0	0	0	0	0	0	0	0	0	0	0	0	0	0
0	0	0	0	0	0	0	0	0	0	0	0	0	0	0	0	0	0	0	0	0	0	0	0	0	0	0	0	0	0	0	0	0	0	0	0	0	0	0	0	0	0	0	0	0	0	0	0	0	0
0	0	0	0	0	0	0	0	0	0	0	0	0	0	0	0	0	0	0	0	0	0	0	0	0	0	0	0	0	0	0	0	0	0	0	0	0	0	0	0	0	0	0	0	0	0	0	0	0	0
0	0	0	0	0	0	0	0	0	0	0	0	0	0	0	0	0	0	0	0	0	0	0	0	0	0	0	0	0	0	0	0	0	0	0	0	0	0	0	0	0	0	0	0	0	0	0	0	0	0
0	0	0	0	0	0	0	0	0	0	0	0	0	0	0	0	0	0	0	0	0	0	0	0	0	0	0	0	0	0	0	0	0	0	0	0	0	0	0	0	0	0	0	0	0	0	0	0	0	0
0	0	0	0	0	0	0	0	0	0	0	0	0	0	0	0	0	0	0	0	0	0	0	0	0	0	0	0	0	0	0	0	0	0	0	0	0	0	0	0	0	0	0	0	0	0	0	0	0	0
0	0	0	0	0	0	0	0	0	0	0	0	0	0	0	0	0	0	0	0	0	0	0	0	0	0	0	0	0	0	0	0	0	0	0	0	0	0	0	0	0	0	0	0	0	0	0	0	0	0
0	0	0	0	0	0	0	0	0	0	0	0	0	0	0	0	0	0	0	0	0	0	0	0	0	0	0	0	0	0	0	0	0	0	0	0	0	0	0	0	0	0	0	0	0	0	0	0	0	0
0	0	0	0	0	0	0	0	0	0	0	0	0	0	0	0	0	0	0	0	0	0	0	0	0	0	0	0	0	0	0	0	0	0	0	0	0	0	0	0	0	0	0	0	0	0	0	0	0	0
0	0	0	0	0	0	0	0	0	0	0	0	0	0	0	0	0	0	0	0	0	0	0	0	0	0	0	0	0	0	0	0	0	0	0	0	0	0	0	0	0	0	0	0	0	0	0	0	0	0
0	0	0	0	0	0	0	0	0	0	0	0	0	0	0	0	0	0	0	0	0	0	0	0	0	0	0	0	0	0	0	0	0	0	0	0	0	0	0	0	0	0	0	0	0	0	0	0	0	0
0	0	0	0	0	0	0	0	0	0	0	0	0	0	0	0	0	0	0	0	0	0	0	0	0	0	0	0	0	0	0	0	0	0	0	0	0	0	0	0	0	0	0	0	0	0	0	0	0	0
0	0	0	0	0	0	0	0	0	0	0	0	0	0	0	0	0	0	0	0	0	0	0	0	0	0	0	0	0	0	0	0	0	0	0	0	0	0	0	0	0	0	0	0	0	0	0	0	0	0
0	0	0	0	0	0	0	0	0	0	0	0	0	0	0	0	0	0	0	0	0	0	0	0	0	0	0	0	0	0	0	0	0	0	0	0	0	0	0	0	0	0	0	0	0	0	0	0	0	0
0	0	0	0	0	0	0	0	0	0	0	0	0	0	0	0	0	0	0	0	0	0	0	0	0	0	0	0	0	0	0	0	0	0	0	0	0	0	0	0	0	0	0	0	0	0	0	0	0	0
[truncated: 193 more columns]

## Sheet: Lineage
3	3	3	3	3	3	3	3	3	3	3	3	3	3	3	3	3	3	3	3	3	3	3	3	3	3	3	3	3	3	3	3	3	3	3	3	3	3	3	3	3	3	3	3	3	3	3	3	3	3
3	3	3	3	3	3	3	3	3	3	3	3	3	3	3	3	3	3	3	3	3	3	3	3	3	3	3	3	3	3	3	3	3	3	3	3	3	3	3	3	3	3	3	3	3	3	3	3	3	3
3	3	3	3	3	3	3	3	3	3	3	3	3	3	3	3	3	3	3	3	3	3	3	3	3	3	3	3	3	3	3	3	3	3	3	3	3	3	3	3	3	3	3	3	3	3	3	3	3	3
3	3	3	3	3	3	3	3	3	3	3	3	3	3	3	3	3	3	3	3	3	3	3	3	3	3	3	3	3	3	3	3	3	3	3	3	3	3	3	3	3	3	3	3	3	3	3	3	3	3
3	3	3	3	3	3	3	3	3	3	3	3	3	3	3	3	3	3	3	3	7	7	7	7	7	7	7	7	7	7	7	7	7	7	7	7	7	7	7	7	7	7	7	7	7	7	7	7	7	7
3	3	3	3	3	3	3	3	3	3	3	3	3	3	3	3	3	3	3	3	7	7	7	7	7	7	7	7	7	7	7	7	7	7	7	7	7	7	7	7	7	7	7	7	7	7	7	7	7	7
9	9	9	9	9	9	9	9	9	9	9	9	9	9	9	9	9	9	9	9	9	9	9	9	9	9	9	9	9	9	9	9	9	9	9	9	9	9	9	9	9	9	9	9	9	9	9	9	9	9
9	9	9	9	9	9	9	9	9	9	9	9	9	9	9	9	9	9	9	9	9	9	9	9	9	9	9	9	9	9	9	9	9	9	9	9	9	9	9	9	9	9	9	9	9	9	9	9	9	9
9	9	9	9	9	9	9	9	9	9	9	9	9	9	9	9	9	9	9	9	9	9	9	9	9	9	9	9	9	9	9	9	9	9	9	9	9	9	9	9	9	9	9	9	9	9	9	9	9	9
9	9	9	9	9	9	9	9	9	9	9	9	9	9	9	9	9	9	9	9	9	9	9	9	9	9	9	9	9	9	9	9	9	9	9	9	9	9	9	9	9	9	9	9	9	9	9	9	9	9
9	9	9	9	9	9	9	9	9	9	9	9	9	9	9	9	9	9	9	9	9	9	9	9	9	9	9	9	9	9	9	9	9	9	9	9	9	9	9	9	9	9	9	9	9	13	13	13	13	13
9	9	9	9	9	9	9	9	9	9	9	9	9	9	9	9	9	9	9	9	9	9	9	9	9	9	9	9	9	9	9	9	9	9	9	9	9	9	9	9	9	9	9	9	9	13	13	13	13	13
9	9	9	9	9	9	9	9	9	9	9	9	9	9	9	9	9	9	9	9	9	9	9	9	9	9	9	9	9	9	9	9	9	9	9	9	9	9	9	9	9	9	9	9	9	13	13	13	13	13
9	9	9	9	9	9	9	9	9	9	9	9	9	9	9	9	9	9	9	9	9	9	9	9	9	9	9	9	9	9	9	9	9	9	9	9	9	9	9	9	9	9	9	9	9	13	13	13	13	13
9	9	9	9	9	9	9	9	9	9	9	9	9	9	9	9	9	9	9	17	17	17	17	17	17	17	17	17	17	17	17	17	17	17	17	17	17	17	17	17	17	17	17	17	17	17	17	17	17	17
9	9	9	9	9	9	9	9	9	9	9	9	9	9	9	9	9	9	9	17	17	17	17	17	17	17	17	17	17	17	17	17	17	17	17	17	17	17	17	17	17	17	17	17	17	17	17	17	17	17
9	9	9	9	9	9	9	9	9	9	9	9	9	9	9	9	9	9	9	17	17	17	17	17	17	17	17	17	17	17	17	17	17	17	17	17	17	17	17	17	17	17	17	17	17	17	17	17	17	17
9	9	9	9	9	9	9	9	9	9	9	9	9	9	9	9	9	9	9	17	17	17	17	17	17	17	17	17	17	17	17	17	17	17	17	17	17	17	17	17	17	17	17	17	17	17	17	17	17	17
9	9	9	9	9	9	9	9	9	9	9	9	9	9	9	9	9	9	9	17	17	17	17	17	17	17	17	17	17	17	17	17	17	17	17	17	17	17	17	17	17	17	17	21	21	21	21	21	21	21
9	9	9	9	9	9	9	9	9	9	9	9	9	9	9	9	9	9	9	17	17	17	17	17	17	17	17	17	17	17	17	17	17	17	17	17	17	17	17	17	17	17	17	21	21	21	21	21	21	21
9	9	9	9	9	9	9	9	9	9	9	9	9	9	9	9	9	9	9	17	17	17	17	17	17	17	17	17	17	17	17	17	17	17	17	17	17	17	17	17	17	17	17	21	21	21	21	21	21	21
24	24	24	24	24	24	24	24	24	24	24	24	24	24	24	24	24	24	24	24	24	24	24	24	24	24	24	24	24	24	24	24	24	24	24	24	24	24	24	24	24	24	24	24	24	24	24	24	24	24
24	24	24	24	24	24	24	24	24	24	24	24	24	24	24	24	24	24	24	24	24	24	24	24	24	24	24	24	24	24	24	24	24	24	24	24	24	24	24	24	24	24	24	24	24	24	24	24	24	24
24	24	24	24	24	24	24	24	24	24	24	24	24	24	24	24	24	24	24	24	24	24	24	24	24	24	24	24	24	24	24	24	24	24	24	24	24	24	24	24	24	24	24	24	24	24	24	24	24	24
24	24	24	24	24	24	24	24	24	24	24	24	24	24	24	24	24	24	24	24	24	24	24	24	24	24	24	24	24	24	24	24	24	24	24	24	24	24	24	24	24	24	24	24	24	24	24	24	24	24
24	24	24	24	24	24	24	24	24	24	24	24	24	24	24	24	24	24	24	24	24	24	24	24	24	24	24	24	24	24	24	24	24	24	24	24	24	24	24	24	24	24	24	28	28	28	28	28	28	28
24	24	24	24	24	24	24	24	24	24	24	24	24	24	24	24	24	24	24	24	24	24	24	24	24	24	24	24	24	24	24	24	24	24	24	24	24	24	24	24	24	24	24	28	28	28	28	28	28	28
24	24	24	24	24	24	24	24	24	24	24	24	24	24	24	24	24	24	24	24	24	24	24	24	24	24	24	24	24	24	24	24	24	24	24	24	24	24	24	24	24	24	24	28	28	28	28	28	28	28
24	24	24	24	24	24	24	24	24	24	24	24	24	24	24	24	24	24	24	24	24	24	24	24	24	24	24	24	24	24	24	24	24	24	24	24	24	24	24	24	24	24	24	28	28	28	28	28	28	28
24	24	24	24	24	24	24	24	24	24	32	32	32	32	32	32	32	32	32	32	32	32	32	32	32	32	32	32	32	32	32	32	32	32	32	32	32	32	32	32	32	32	32	32	32	32	32	32	32	32
24	24	24	24	24	24	24	24	24	24	32	32	32	32	32	32	32	32	32	32	32	32	32	32	32	32	32	32	32	32	32	32	32	32	32	32	32	32	32	32	32	32	32	32	32	32	32	32	32	32
24	24	24	24	24	24	24	24	24	24	32	32	32	32	32	32	32	32	32	32	32	32	32	32	32	32	32	32	32	32	32	32	32	32	32	32	32	32	32	32	32	32	32	32	32	32	32	32	32	32
24	24	24	24	24	24	24	24	24	24	32	32	32	32	32	32	32	32	32	32	32	32	32	32	32	32	32	32	32	32	32	32	32	32	32	32	32	32	32	32	32	32	32	32	32	32	32	32	32	32
24	24	24	24	24	24	24	24	24	24	32	32	32	32	32	32	32	32	32	32	32	32	32	32	32	32	32	32	32	32	32	32	32	32	32	32	32	32	32	32	32	36	36	36	36	36	36	36	36	36
24	24	24	24	24	24	24	24	24	24	32	32	32	32	32	32	32	32	32	32	32	32	32	32	32	32	32	32	32	32	32	32	32	32	32	32	32	32	32	32	32	36	36	36	36	36	36	36	36	36
24	24	24	24	24	24	24	24	24	24	32	32	32	32	32	32	32	32	32	32	32	32	32	32	32	32	32	32	32	32	32	32	32	32	32	32	32	32	32	32	32	36	36	36	36	36	36	36	36	36
24	24	24	24	24	24	24	24	24	24	32	32	32	32	32	32	32	32	32	32	32	32	32	32	32	32	32	32	32	32	32	32	32	32	32	32	32	32	32	32	32	36	36	36	36	36	36	36	36	36
40	40	40	40	40	40	40	40	40	40	40	40	40	40	40	40	40	40	40	40	40	40	40	40	40	40	40	40	40	40	40	40	40	40	40	40	40	40	40	40	40	40	40	40	40	40	40	40	40	40
40	40	40	40	40	40	40	40	40	40	40	40	40	40	40	40	40	40	40	40	40	40	40	40	40	40	40	40	40	40	40	40	40	40	40	40	40	40	40	40	40	40	40	40	40	40	40	40	40	40
40	40	40	40	40	40	40	40	40	40	40	40	40	40	40	40	40	40	40	40	40	40	40	40	40	40	40	40	40	40	40	40	40	40	40	40	40	40	40	40	40	40	40	40	40	40	40	40	40	40
40	40	40	40	40	40	40	40	40	40	40	40	40	40	40	40	40	40	40	40	40	40	40	40	40	40	40	40	40	40	40	40	40	40	40	40	40	40	40	40	40	40	40	40	40	40	40	40	40	40
40	40	40	40	40	40	40	40	40	40	40	40	40	40	40	40	40	40	40	40	40	40	40	40	40	40	40	40	40	40	40	40	40	40	40	40	44	44	44	44	44	44	44	44	44	44	44	44	44	44
40	40	40	40	40	40	40	40	40	40	40	40	40	40	40	40	40	40	40	40	40	40	40	40	40	40	40	40	40	40	40	40	40	40	40	40	44	44	44	44	44	44	44	44	44	44	44	44	44	44
40	40	40	40	40	40	40	40	40	40	40	40	40	40	40	40	40	40	40	40	40	40	40	40	40	40	40	40	40	40	40	40	40	40	40	40	44	44	44	44	44	44	44	44	44	44	44	44	44	44
40	40	40	40	40	40	40	47	47	47	47	47	47	47	47	47	47	47	47	47	47	47	47	47	47	47	47	47	47	47	47	47	47	47	47	47	47	47	47	47	47	47	47	47	47	47	47	47	47	47
40	40	40	40	40	40	40	47	47	47	47	47	47	47	47	47	47	47	47	47	47	47	47	47	47	47	47	47	47	47	47	47	47	47	47	47	47	47	47	47	47	47	47	47	47	47	47	47	47	47
49	49	49	49	49	49	49	49	49	49	49	49	49	49	49	49	49	49	49	49	49	49	49	49	49	50	50	50	50	50	50	50	50	50	50	50	50	50	50	50	50	50	50	50	50	50	50	50	50	50
49	49	49	49	49	49	49	49	49	49	49	49	49	49	49	49	49	49	49	49	49	49	49	49	49	50	50	50	50	50	50	50	50	50	50	50	50	50	50	50	50	50	50	50	50	50	50	50	50	50
52	52	52	52	52	52	52	52	52	52	52	52	52	52	52	52	52	52	52	52	52	52	52	52	52	52	52	52	52	52	52	52	52	52	52	52	52	52	52	52	52	52	52	52	52	52	52	52	52	52
52	52	52	52	52	52	52	52	52	52	52	52	52	52	52	52	52	52	52	52	52	52	52	52	52	52	52	52	52	52	52	52	52	52	52	52	52	52	52	52	52	52	52	52	52	52	52	52	52	52
52	52	52	52	52	52	52	52	52	52	52	52	52	52	52	52	52	52	52	52	52	52	52	52	52	52	52	52	52	52	52	52	52	52	54	54	54	54	54	54	54	54	54	54	54	54	54	54	54	54
52	52	52	52	52	52	52	52	52	52	52	52	52	52	52	52	52	52	52	52	52	52	52	52	52	52	52	52	52	52	52	52	52	52	54	54	54	54	54	54	54	54	54	54	54	54	54	54	54	54
52	52	52	52	52	52	52	52	52	52	52	52	52	52	52	52	52	52	52	52	52	52	52	52	52	52	52	52	52	52	52	52	52	52	54	54	54	54	54	54	54	54	54	54	54	54	54	54	54	54
52	52	52	52	52	52	52	52	52	52	52	52	52	52	52	52	52	52	52	52	52	52	52	52	52	52	52	52	52	52	52	52	52	52	54	54	54	54	54	54	54	54	54	54	54	54	54	54	54	54
59	59	59	59	59	59	59	59	59	59	59	59	59	59	59	59	59	59	59	59	59	59	59	59	59	59	59	59	59	59	59	59	59	59	59	59	59	59	59	59	59	59	59	59	59	59	59	59	59	59
59	59	59	59	59	59	59	59	59	59	59	59	59	59	59	59	59	59	59	59	59	59	59	59	59	59	59	59	59	59	59	59	59	59	59	59	59	59	59	59	59	59	59	59	59	59	59	59	59	59
59	59	59	59	59	59	59	59	59	59	59	59	59	59	59	59	59	59	59	59	59	59	59	59	59	59	59	59	59	59	59	59	59	59	59	59	59	59	59	59	59	59	59	59	59	59	59	59	59	59
59	59	59	59	59	59	59	59	59	59	59	59	59	59	59	59	59	59	59	59	59	59	59	59	59	59	59	59	59	59	59	59	59	59	59	59	59	59	59	59	59	59	59	59	59	59	59	59	59	59
59	59	59	59	59	59	59	59	59	59	59	59	59	59	59	59	59	59	59	59	59	59	59	59	59	59	59	59	59	59	59	59	59	59	59	59	59	59	59	59	59	59	59	59	59	59	59	59	63	63
59	59	59	59	59	59	59	59	59	59	59	59	59	59	59	59	59	59	59	59	59	59	59	59	59	59	59	59	59	59	59	59	59	59	59	59	59	59	59	59	59	59	59	59	59	59	59	59	63	63
59	59	59	59	59	59	59	59	59	59	59	59	59	59	59	59	59	59	59	59	59	59	59	59	59	59	59	59	59	59	59	59	59	59	59	59	59	59	59	59	59	59	59	59	59	59	59	59	63	63
59	59	59	59	59	59	59	59	59	59	59	59	59	59	59	59	59	59	59	59	59	59	59	59	59	59	59	59	59	59	59	59	59	59	59	59	59	59	59	59	59	59	59	59	59	59	59	59	63	63
69	69	69	69	69	69	69	69	69	69	69	69	69	69	69	69	69	69	69	69	69	69	69	69	69	69	69	69	69	69	69	69	69	69	69	69	69	69	69	69	69	69	69	69	69	69	69	69	69	69
69	69	69	69	69	69	69	69	69	69	69	69	69	69	69	69	69	69	69	69	69	69	69	69	69	69	69	69	69	69	69	69	69	69	69	69	69	69	69	69	69	69	69	69	69	69	69	69	69	69
69	69	69	69	69	69	69	69	69	69	69	69	69	69	69	69	69	69	69	69	69	69	69	69	69	69	69	69	69	69	69	69	69	69	69	69	69	69	69	69	69	69	69	69	69	69	69	69	69	69
69	69	69	69	69	69	69	69	69	69	69	69	69	69	69	69	69	69	69	69	69	69	69	69	69	69	69	69	69	69	69	69	69	69	69	69	69	69	69	69	69	69	69	69	69	69	72	72	72	72
69	69	69	69	69	69	69	69	69	69	69	69	69	69	69	69	69	69	69	69	69	69	69	69	69	69	69	69	69	69	69	69	69	69	69	69	69	69	69	69	69	69	69	69	69	69	72	72	72	72
69	69	69	69	69	69	69	69	69	69	69	69	69	69	69	69	69	69	69	69	69	69	69	69	69	69	69	69	69	69	69	69	69	69	69	69	69	69	69	69	69	69	69	69	69	69	72	72	72	72
69	69	69	69	69	69	69	69	69	69	69	69	69	69	69	75	75	75	75	75	75	75	75	75	75	75	75	75	75	75	75	75	75	75	75	75	75	75	75	75	75	75	75	75	75	75	75	75	75	75
69	69	69	69	69	69	69	69	69	69	69	69	69	69	69	75	75	75	75	75	75	75	75	75	75	75	75	75	75	75	75	75	75	75	75	75	75	75	75	75	75	75	75	75	75	75	75	75	75	75
69	69	69	69	69	69	69	69	69	69	69	69	69	69	69	75	75	75	75	75	75	75	75	75	75	75	75	75	75	75	75	75	75	75	75	75	75	75	75	75	75	75	75	75	75	75	75	75	75	75
69	69	69	69	69	69	69	69	69	69	69	69	69	69	69	75	75	75	75	75	75	75	75	75	75	75	75	75	75	75	75	75	75	75	75	75	75	75	75	75	75	75	75	75	75	75	75	75	75	75
69	69	69	69	69	69	69	69	69	69	69	69	69	69	69	75	75	75	75	75	75	75	75	75	75	75	75	75	75	75	75	75	75	75	75	75	75	75	75	75	75	75	75	75	75	79	79	79	79	79
69	69	69	69	69	69	69	69	69	69	69	69	69	69	69	75	75	75	75	75	75	75	75	75	75	75	75	75	75	75	75	75	75	75	75	75	75	75	75	75	75	75	75	75	75	79	79	79	79	79
81	81	81	81	81	81	81	81	81	81	81	81	81	81	81	81	81	81	81	81	81	81	81	81	81	81	81	81	81	81	81	81	81	81	81	81	81	81	81	81	81	81	81	81	81	81	81	81	81	81
81	81	81	81	81	81	81	81	81	81	81	81	81	81	81	81	81	81	81	81	81	81	81	81	81	81	81	81	81	81	81	81	81	81	81	81	81	81	81	81	81	81	81	81	81	81	81	81	81	81
81	81	81	81	81	81	81	81	81	81	81	81	81	81	81	81	81	81	81	81	81	81	81	81	81	81	81	81	81	81	81	81	81	81	81	81	81	81	81	81	81	81	81	81	81	81	83	83	83	83
81	81	81	81	81	81	81	81	81	81	81	81	81	81	81	81	81	81	81	81	81	81	81	81	81	81	81	81	81	81	81	81	81	81	81	81	81	81	81	81	81	81	81	81	81	81	83	83	83	83
81	81	81	81	81	81	81	81	81	81	81	81	81	81	81	81	81	85	85	85	85	85	85	85	85	85	85	85	85	85	85	85	85	85	85	85	85	85	85	85	85	85	85	85	85	85	85	85	85	85
81	81	81	81	81	81	81	81	81	81	81	81	81	81	81	81	81	85	85	85	85	85	85	85	85	85	85	85	85	85	85	85	85	85	85	85	85	85	85	85	85	85	85	85	85	85	85	85	85	85
81	81	81	81	81	81	81	81	81	81	81	81	81	81	81	81	81	85	85	85	85	85	85	85	85	85	85	85	85	85	85	85	85	85	85	85	85	85	85	85	85	85	85	85	85	85	85	85	85	88
81	81	81	81	81	81	81	81	81	81	81	81	81	81	81	81	81	85	85	85	85	85	85	85	85	85	85	85	85	85	85	85	85	85	85	85	85	85	85	85	85	85	85	85	85	85	85	85	85	88
81	81	81	81	81	81	81	81	81	81	81	81	81	81	81	81	81	85	85	85	85	85	85	85	85	85	85	85	85	85	85	85	85	85	85	85	85	85	85	85	85	85	85	85	85	85	85	85	85	88
81	81	81	81	81	81	81	81	81	81	81	81	81	81	81	81	81	85	85	85	85	85	85	85	85	85	85	85	85	85	85	85	85	85	85	85	85	85	85	85	85	85	85	85	85	85	85	85	85	88
92	92	92	92	92	92	92	92	92	92	92	92	92	92	92	92	92	92	92	92	92	92	92	92	92	92	92	92	92	92	92	92	92	92	92	92	92	92	92	92	92	92	92	92	92	92	92	92	92	92
92	92	92	92	92	92	92	92	92	92	92	92	92	92	92	92	92	92	92	92	92	92	92	92	92	92	92	92	92	92	92	92	92	92	92	92	92	92	92	92	92	92	92	92	92	92	92	92	92	92
92	92	92	92	92	92	92	92	92	92	92	92	92	92	92	92	92	92	92	92	92	92	92	92	92	92	92	92	92	92	92	92	92	92	92	92	92	92	92	92	92	92	92	92	92	92	92	92	92	92
92	92	92	92	92	92	92	92	92	92	92	92	92	92	92	92	92	92	92	92	92	92	92	92	92	92	92	92	92	92	92	92	92	92	92	92	92	92	92	92	92	92	92	92	92	92	92	92	92	92
92	92	92	92	92	92	92	92	92	92	92	92	92	92	92	92	96	96	96	96	96	96	96	96	96	96	96	96	96	96	96	96	96	96	96	96	96	96	96	96	96	96	96	96	96	96	96	96	96	96
92	92	92	92	92	92	92	92	92	92	92	92	92	92	92	92	96	96	96	96	96	96	96	96	96	96	96	96	96	96	96	96	96	96	96	96	96	96	96	96	96	96	96	96	96	96	96	96	96	96
92	92	92	92	92	92	92	92	92	92	92	92	92	92	92	92	96	96	96	96	96	96	96	96	96	96	96	96	96	96	96	96	96	96	96	96	96	96	96	96	96	96	96	96	96	96	96	96	96	96
92	92	92	92	92	92	92	92	92	92	92	92	92	92	92	92	96	96	96	96	96	96	96	96	96	96	96	96	96	96	96	96	96	96	96	96	96	96	96	96	96	96	96	96	96	96	96	96	96	96
100	100	100	100	100	100	100	100	100	100	100	100	100	100	100	100	100	100	100	100	100	100	100	100	100	100	100	100	100	100	100	100	100	100	100	100	100	100	100	100	100	100	100	100	100	100	100	100	100	100
100	100	100	100	100	100	100	100	100	100	100	100	100	100	100	100	100	100	100	100	100	100	100	100	100	100	100	100	100	100	100	100	100	100	102	102	102	102	102	102	102	102	102	102	102	102	102	102	102	102
100	100	100	100	100	100	100	100	100	100	100	100	100	100	100	100	100	100	100	100	100	100	100	100	100	100	100	100	100	100	100	100	100	100	102	102	102	102	102	102	102	102	102	102	102	102	102	102	102	102
104	104	104	104	104	104	104	104	104	104	104	104	104	104	104	104	104	104	104	104	104	104	104	104	104	104	104	104	104	104	104	104	104	104	104	104	104	104	104	104	104	104	104	104	104	104	104	104	104	104
104	104	104	104	104	104	104	104	104	104	104	104	104	104	104	104	104	104	104	104	104	104	104	104	104	104	104	104	104	104	104	104	104	104	104	104	104	104	104	104	104	104	104	104	104	104	104	104	104	104
104	104	104	104	104	104	104	104	104	104	104	104	104	104	104	104	104	104	104	104	104	104	104	104	104	104	104	104	104	104	104	104	104	104	104	104	104	104	104	104	104	104	104	104	104	104	104	104	104	104
104	104	104	104	104	104	104	104	104	104	104	104	104	104	104	104	104	104	104	104	104	104	104	104	104	104	104	104	104	104	104	104	104	104	104	104	104	104	104	104	104	104	104	104	104	104	104	104	104	104
104	104	104	104	104	104	104	104	104	104	104	104	104	104	104	104	104	104	104	104	104	104	104	104	104	104	104	104	104	104	104	104	104	108	108	108	108	108	108	108	108	108	108	108	108	108	108	108	108	108
104	104	104	104	104	104	104	104	104	104	104	104	104	104	104	104	104	104	104	104	104	104	104	104	104	104	104	104	104	104	104	104	104	108	108	108	108	108	108	108	108	108	108	108	108	108	108	108	108	108
104	104	104	104	104	104	104	104	104	104	104	104	104	104	104	104	104	104	104	104	104	104	104	104	104	104	104	104	104	104	104	104	104	108	108	108	108	108	108	108	108	108	108	108	108	108	108	108	108	108
115	115	115	115	115	115	115	115	115	115	115	115	115	115	115	115	115	115	115	115	115	115	115	115	115	115	115	115	115	115	115	115	115	115	115	115	115	115	115	115	115	115	115	115	115	115	115	115	115	115
115	115	115	115	115	115	115	115	115	115	115	115	115	115	115	115	115	115	115	115	115	115	115	115	115	115	115	115	115	115	115	115	115	115	115	115	115	115	115	115	115	115	115	115	115	115	115	115	115	115
115	115	115	115	115	115	115	115	115	115	115	115	115	115	115	115	115	115	115	115	115	115	115	115	115	115	115	115	115	115	115	115	115	115	115	115	115	115	115	115	115	115	115	115	115	115	115	115	115	115
115	115	115	115	115	115	115	115	115	115	115	115	115	115	115	115	115	115	115	115	115	115	115	115	115	115	115	115	115	115	115	115	115	115	115	115	115	115	115	119	119	119	119	119	119	119	119	119	119	119
115	115	115	115	115	115	115	115	115	115	115	115	115	115	115	115	115	115	115	115	115	115	115	115	115	115	115	115	115	115	115	115	115	115	115	115	115	115	115	119	119	119	119	119	119	119	119	119	119	119
115	115	115	115	115	115	115	115	115	115	115	115	115	115	115	115	115	115	115	115	115	115	115	115	115	115	115	115	115	115	115	115	115	115	115	115	115	115	115	119	119	119	119	119	119	119	119	119	119	119
115	115	115	115	115	115	115	115	115	115	115	115	115	115	115	115	115	115	115	115	115	115	115	115	115	115	115	115	115	115	115	115	115	115	115	115	115	115	115	119	119	119	119	119	119	119	119	119	119	119
115	115	115	115	115	115	115	115	115	115	115	123	123	123	123	123	123	123	123	123	123	123	123	123	123	123	123	123	123	123	123	123	123	123	123	123	123	123	123	123	123	123	123	123	123	123	123	123	123	123
115	115	115	115	115	115	115	115	115	115	115	123	123	123	123	123	123	123	123	123	123	123	123	123	123	123	123	123	123	123	123	123	123	123	123	123	123	123	123	123	123	123	123	123	123	123	123	123	123	123
115	115	115	115	115	115	115	115	115	115	115	123	123	123	123	123	123	123	123	123	123	123	123	123	123	123	123	123	123	123	123	123	123	123	123	123	123	123	123	123	123	123	123	123	123	123	123	123	123	123
115	115	115	115	115	115	115	115	115	115	115	123	123	123	123	123	123	123	123	123	123	123	123	123	123	123	123	123	123	123	123	123	123	123	123	123	123	126	126	126	126	126	126	126	126	126	126	126	126	126
115	115	115	115	115	115	115	115	115	115	115	123	123	123	123	123	123	123	123	123	123	123	123	123	123	123	123	123	123	123	123	123	123	123	123	123	123	126	126	126	126	126	126	126	126	126	126	126	126	126
115	115	115	115	115	115	115	115	115	115	115	123	123	123	123	123	123	123	123	123	123	123	123	123	123	123	123	123	123	123	123	123	123	123	123	123	123	126	126	126	126	126	126	126	126	126	126	126	126	126
129	129	129	129	129	129	129	129	129	129	129	129	129	129	129	129	129	129	129	129	129	129	129	129	129	129	129	129	129	129	129	129	129	129	129	129	129	129	129	129	129	129	129	129	129	129	129	129	129	129
129	129	129	129	129	129	129	129	129	129	129	129	129	129	129	129	129	129	129	129	129	129	129	129	129	129	129	129	129	129	129	129	129	129	130	130	130	130	130	130	130	130	130	130	130	130	130	130	130	130
131	131	131	131	131	131	131	131	131	131	131	131	131	131	131	131	131	131	131	131	131	131	131	131	131	131	131	131	131	131	131	131	131	131	131	131	131	131	131	131	131	131	131	131	131	131	131	131	131	131
131	131	131	131	131	131	131	131	131	131	131	131	131	131	131	131	131	131	131	131	131	131	131	131	131	131	131	131	131	131	131	131	132	132	132	132	132	132	132	132	132	132	132	132	132	132	132	132	132	132
134	134	134	134	134	134	134	134	134	134	134	134	134	134	134	134	134	134	134	134	134	134	134	134	134	134	134	134	134	134	134	134	134	134	134	134	134	134	134	134	134	134	134	134	134	134	134	134	134	134
134	134	134	134	134	134	134	134	134	134	134	134	134	134	134	134	134	134	134	134	134	134	134	134	134	134	134	134	134	134	134	134	134	135	135	135	135	135	135	135	135	135	135	135	135	135	135	135	135	135
136	136	136	136	136	136	136	136	136	136	136	136	136	136	136	136	136	136	136	136	136	136	136	136	136	136	136	136	136	136	136	136	136	136	136	136	136	136	136	136	136	136	136	136	136	136	136	136	136	136
136	136	136	136	136	136	136	136	136	136	136	136	136	136	136	136	136	136	136	136	136	136	136	136	136	136	136	136	136	136	136	136	136	136	136	136	136	136	136	136	136	136	136	136	136	136	136	136	136	136
136	136	136	136	136	136	136	136	136	136	136	136	136	136	136	136	136	136	136	136	136	136	136	136	136	136	136	136	136	136	136	136	136	136	136	136	136	136	136	136	136	136	136	136	136	136	136	136	136	136
136	136	136	136	136	136	136	136	136	136	136	136	136	136	136	136	136	136	136	136	136	136	136	136	136	136	136	136	136	136	136	136	136	136	136	136	136	136	136	136	136	136	136	136	136	136	136	136	136	136
136	136	136	136	136	136	136	136	136	136	136	136	136	136	136	136	136	136	136	136	136	136	136	136	136	136	136	136	136	136	136	136	136	136	136	136	136	136	136	140	140	140	140	140	140	140	140	140	140	140
136	136	136	136	136	136	136	136	136	136	136	136	136	136	136	136	136	136	136	136	136	136	136	136	136	136	136	136	136	136	136	136	136	136	136	136	136	136	136	140	140	140	140	140	140	140	140	140	140	140
136	136	136	136	136	136	136	136	136	136	136	136	136	136	136	136	136	136	136	136	136	136	136	136	136	136	136	136	136	136	136	136	136	136	136	136	136	136	136	140	140	140	140	140	140	140	140	140	140	140
136	136	136	136	136	136	136	136	136	136	143	143	143	143	143	143	143	143	143	143	143	143	143	143	143	143	143	143	143	143	143	143	143	143	143	143	143	143	143	143	143	143	143	143	143	143	143	143	143	143
136	136	136	136	136	136	136	136	136	136	143	143	143	143	143	143	143	143	143	143	143	143	143	143	143	143	143	143	143	143	143	143	143	143	143	143	143	143	143	143	143	143	143	143	143	143	143	143	143	143
136	136	136	136	136	136	136	136	136	136	143	143	143	143	143	143	143	143	143	143	143	143	143	143	143	143	143	143	143	143	143	143	143	143	143	143	143	143	143	143	143	143	143	143	143	143	143	143	143	143
136	136	136	136	136	136	136	136	136	136	143	143	143	143	143	143	143	143	143	143	143	143	143	143	143	143	143	143	143	143	143	143	143	143	143	143	143	143	143	143	143	143	143	143	143	143	143	143	143	143
136	136	136	136	136	136	136	136	136	136	143	143	143	143	143	143	143	143	143	143	143	143	143	143	143	143	143	143	143	143	143	143	143	143	143	143	143	143	147	147	147	147	147	147	147	147	147	147	147	147
136	136	136	136	136	136	136	136	136	136	143	143	143	143	143	143	143	143	143	143	143	143	143	143	143	143	143	143	143	143	143	143	143	143	143	143	143	143	147	147	147	147	147	147	147	147	147	147	147	147
136	136	136	136	136	136	136	136	136	136	143	143	143	143	143	143	143	143	143	143	143	143	143	143	143	143	143	143	143	143	143	143	143	143	143	143	143	143	147	147	147	147	147	147	147	147	147	147	147	147
136	136	136	136	136	136	136	136	136	136	143	143	143	143	143	143	143	143	143	143	143	143	143	143	143	143	143	143	143	143	143	143	143	143	143	143	143	143	147	147	147	147	147	147	147	147	147	147	147	147
151	151	151	151	151	151	151	151	151	151	151	151	151	151	151	151	151	151	151	151	151	151	151	151	151	151	151	151	151	151	151	151	151	151	151	151	151	151	151	151	151	151	151	151	151	151	151	151	151	151
151	151	151	151	151	151	151	151	151	151	151	151	151	151	151	151	151	151	151	151	151	151	151	151	151	151	151	151	151	151	151	151	151	151	151	151	151	151	151	151	151	151	151	151	151	151	151	151	151	151
151	151	151	151	151	151	151	151	151	151	151	151	151	151	151	151	151	151	151	151	151	151	151	151	151	151	151	151	151	151	151	151	151	151	151	151	151	151	151	151	151	151	151	151	151	151	151	151	151	151
151	151	151	151	151	151	151	151	151	151	151	151	151	151	151	151	151	151	151	151	151	151	151	151	151	151	151	151	151	151	151	151	151	151	151	151	151	151	151	151	151	151	151	151	151	151	151	151	151	151
151	151	151	151	151	151	151	151	151	151	151	151	151	151	151	151	151	151	151	151	151	151	151	151	151	151	151	151	151	151	151	151	151	155	155	155	155	155	155	155	155	155	155	155	155	155	155	155	155	155
151	151	151	151	151	151	151	151	151	151	151	151	151	151	151	151	151	151	151	151	151	151	151	151	151	151	151	151	151	151	151	151	151	155	155	155	155	155	155	155	155	155	155	155	155	155	155	155	155	155
151	151	151	151	151	151	151	151	151	151	151	151	151	151	151	151	151	151	151	151	151	151	151	151	151	151	151	151	151	151	151	151	151	155	155	155	155	155	155	155	155	155	155	155	155	155	155	155	155	155
151	151	151	151	151	151	151	151	151	151	151	151	151	151	151	151	151	151	151	151	151	151	151	151	151	151	151	151	151	151	151	151	151	155	155	155	155	155	155	155	155	155	155	155	155	155	155	155	155	155
151	151	151	151	151	151	151	151	159	159	159	159	159	159	159	159	159	159	159	159	159	159	159	159	159	159	159	159	159	159	159	159	159	159	159	159	159	159	159	159	159	159	159	159	159	159	159	159	159	159
151	151	151	151	151	151	151	151	159	159	159	159	159	159	159	159	159	159	159	159	159	159	159	159	159	159	159	159	159	159	159	159	159	159	159	159	159	159	159	159	159	159	159	159	159	159	159	159	159	159
151	151	151	151	151	151	151	151	159	159	159	159	159	159	159	159	159	159	159	159	159	159	159	159	159	159	159	159	159	159	159	159	159	159	159	159	159	159	159	159	159	159	159	159	159	159	159	159	159	159
151	151	151	151	151	151	151	151	159	159	159	159	159	159	159	159	159	159	159	159	159	159	159	159	159	159	159	159	159	159	159	159	159	159	159	163	163	163	163	163	163	163	163	163	163	163	163	163	163	163
151	151	151	151	151	151	151	151	159	159	159	159	159	159	159	159	159	159	159	159	159	159	159	159	159	159	159	159	159	159	159	159	159	159	159	163	163	163	163	163	163	163	163	163	163	163	163	163	163	163
165	165	165	165	165	165	165	165	165	165	165	165	165	165	165	165	165	165	165	165	165	165	165	165	165	165	165	165	165	165	165	165	165	165	165	165	165	165	165	165	165	165	165	165	165	165	165	165	165	165
165	165	165	165	165	165	165	165	165	165	165	165	165	165	165	165	165	165	165	165	165	165	165	165	165	165	165	165	165	165	165	165	165	165	165	165	165	165	165	165	165	165	165	165	165	165	165	165	165	165
165	165	165	165	165	165	165	165	165	165	165	165	165	165	165	165	165	165	165	165	165	165	165	165	165	165	165	165	165	165	165	165	165	165	165	165	165	165	165	165	165	165	165	165	165	165	165	165	165	165
165	165	165	165	165	165	165	165	165	165	165	165	165	165	165	165	165	165	165	165	165	165	165	165	165	165	165	165	165	165	165	165	165	165	165	165	165	165	165	165	165	165	165	165	165	165	165	165	165	165
165	165	165	165	165	165	165	165	165	165	165	165	165	165	165	165	165	165	165	165	165	165	165	165	165	165	165	165	165	165	165	165	165	165	165	165	165	165	165	165	165	165	165	165	165	165	165	165	165	165
165	165	165	165	165	165	165	165	165	165	165	165	165	165	165	165	165	165	165	165	165	165	165	165	165	165	165	165	165	165	165	165	165	165	165	165	165	165	165	165	165	165	165	165	165	165	165	165	165	165
165	165	165	165	165	165	165	165	165	165	165	165	165	165	165	165	165	165	165	165	165	165	165	165	165	165	165	165	165	165	165	165	165	165	165	165	165	165	165	165	165	165	165	165	165	165	165	165	165	165
165	165	165	165	165	165	165	165	165	165	165	165	165	165	165	165	165	165	165	165	165	165	165	165	165	165	165	165	165	165	165	165	165	165	165	165	165	165	165	165	165	165	165	165	165	165	165	165	165	165
165	165	165	165	165	165	165	165	165	165	165	165	165	165	165	165	165	165	165	165	165	165	165	165	165	165	165	165	165	165	165	165	165	173	173	173	173	173	173	173	173	173	173	173	173	173	173	173	173	173
165	165	165	165	165	165	165	165	165	165	165	165	165	165	165	165	165	165	165	165	165	165	165	165	165	165	165	165	165	165	165	165	165	173	173	173	173	173	173	173	173	173	173	173	173	173	173	173	173	173
165	165	165	165	165	165	165	165	165	165	165	165	165	165	165	165	165	165	165	165	165	165	165	165	165	165	165	165	165	165	165	165	165	173	173	173	173	173	173	173	173	173	173	173	173	173	173	173	173	173
165	165	165	165	165	165	165	165	165	165	165	165	165	165	165	165	165	165	165	165	165	165	165	165	165	165	165	165	165	165	165	165	165	173	173	173	173	173	173	173	173	173	173	173	173	173	173	173	173	173
165	165	165	165	165	165	165	165	165	165	165	165	165	165	165	165	165	165	165	165	165	165	165	165	165	165	165	165	165	165	165	165	165	173	173	173	173	173	173	173	173	173	173	173	173	173	173	173	173	173
165	165	165	165	165	165	165	165	165	165	165	165	165	165	165	165	165	165	165	165	165	165	165	165	165	165	165	165	165	165	165	165	165	173	173	173	173	173	173	173	173	173	173	173	173	173	173	173	173	173
165	165	165	165	165	165	165	179	179	179	179	179	179	179	179	179	179	179	179	179	179	179	179	179	179	179	179	179	179	179	179	179	179	179	179	179	179	179	179	179	179	179	179	179	179	179	179	179	179	179
165	165	165	165	165	165	165	179	179	179	179	179	179	179	179	179	179	179	179	179	179	179	179	179	179	179	179	179	179	179	179	179	179	179	179	179	179	179	179	179	179	179	179	179	179	179	179	179	179	179
165	165	165	165	165	165	165	179	179	179	179	179	179	179	179	179	179	179	179	179	179	179	179	179	179	179	179	179	179	179	179	179	179	179	179	179	179	179	179	179	179	179	179	179	179	179	179	179	179	179
165	165	165	165	165	165	165	179	179	179	179	179	179	179	179	179	179	179	179	179	179	179	179	179	179	179	179	179	179	179	179	179	179	179	179	179	182	182	182	182	182	182	182	182	182	182	182	182	182	182
165	165	165	165	165	165	165	179	179	179	179	179	179	179	179	179	179	179	179	179	179	179	179	179	179	179	179	179	179	179	179	179	179	179	179	179	182	182	182	182	182	182	182	182	182	182	182	182	182	182
165	165	165	165	165	165	165	179	179	179	179	179	179	179	179	179	179	179	179	179	179	179	179	179	179	179	179	179	179	179	179	179	179	179	179	179	182	182	182	182	182	182	182	182	182	182	182	182	182	182
165	165	165	165	165	165	165	179	179	179	179	179	179	179	179	179	179	179	179	179	179	179	179	179	179	179	179	179	179	179	179	179	179	179	179	179	182	182	182	182	182	182	182	182	182	182	182	182	182	182
186	186	186	186	186	186	186	186	186	186	186	186	186	186	186	186	186	186	186	186	186	186	186	186	186	186	186	186	186	186	186	186	186	186	186	186	186	186	186	186	186	186	186	186	186	186	186	186	186	186
186	186	186	186	186	186	186	186	186	186	186	186	186	186	186	186	186	186	186	186	186	186	186	186	186	186	186	186	186	186	187	187	187	187	187	187	187	187	187	187	187	187	187	187	187	187	187	187	187	187
190	190	190	190	190	190	190	190	190	190	190	190	190	190	190	190	190	190	190	190	190	190	190	190	190	190	190	190	190	190	190	190	190	190	190	190	190	190	190	190	190	190	190	190	190	190	190	190	190	190
190	190	190	190	190	190	190	190	190	190	190	190	190	190	190	190	190	190	190	190	190	190	190	190	190	190	190	190	190	190	190	190	190	190	190	190	190	190	190	190	190	190	190	190	190	190	190	190	190	190
194	194	194	194	194	194	194	194	194	194	194	194	194	194	194	194	194	194	194	194	194	194	194	195	195	195	195	195	195	195	195	195	195	195	195	195	195	195	195	195	195	195	195	195	195	195	195	195	195	195
194	194	194	194	194	194	194	194	194	194	194	194	194	194	194	194	194	194	194	194	194	194	194	195	195	195	195	195	195	195	195	195	195	195	195	195	195	195	195	195	195	195	195	195	195	195	195	195	195	195
201	201	201	201	201	201	201	201	201	201	201	201	201	201	201	201	201	201	201	201	201	201	201	201	201	201	201	201	201	201	201	201	201	201	201	201	201	201	201	201	201	201	201	201	201	201	201	201	201	201
201	201	201	201	201	201	201	201	201	201	201	201	201	201	201	201	201	201	201	201	201	201	201	201	201	201	201	201	201	201	201	201	201	201	201	201	201	201	201	201	201	201	201	201	201	201	201	201	201	201
201	201	201	201	201	201	201	201	201	201	201	201	201	201	201	201	201	201	201	201	201	201	201	201	201	201	201	201	201	201	201	201	201	201	201	201	201	201	201	201	201	201	201	201	201	201	203	203	203	203
209	209	209	209	209	209	209	209	209	209	209	209	209	209	209	209	209	209	209	209	209	209	209	209	209	209	209	209	209	209	209	209	209	209	209	209	209	209	209	209	209	209	209	209	209	209	209	209	209	209
209	209	209	209	209	209	209	209	209	209	209	209	209	209	209	209	209	209	209	209	209	209	209	209	209	209	209	209	209	209	209	209	209	209	209	209	209	209	209	209	209	209	209	209	209	209	209	209	209	209
209	209	209	209	209	209	209	209	209	209	209	209	209	209	209	209	209	209	209	209	209	209	209	209	209	209	209	209	209	209	209	209	209	209	209	209	209	209	209	209	209	209	209	209	209	211	211	211	211	211
209	209	209	209	209	209	209	209	209	209	209	209	209	209	209	209	209	209	209	209	209	209	209	209	209	209	209	209	209	209	209	209	209	209	209	209	209	209	209	209	209	209	209	209	209	211	211	211	211	211
209	209	209	209	209	209	209	209	209	209	209	209	209	209	209	209	209	209	209	209	209	209	209	209	209	209	209	209	209	209	209	209	209	209	209	209	209	209	209	209	209	209	209	209	209	211	211	211	211	211
209	209	209	209	209	209	209	209	209	209	209	209	209	209	214	214	214	214	214	214	214	214	214	214	214	214	214	214	214	214	214	214	214	214	214	214	214	214	214	214	214	214	214	214	214	214	214	214	214	214
209	209	209	209	209	209	209	209	209	209	209	209	209	209	214	214	214	214	214	214	214	214	214	214	214	214	214	214	214	214	214	214	214	214	214	214	214	214	214	214	214	214	214	214	214	214	214	214	214	214
209	209	209	209	209	209	209	209	209	209	209	209	209	209	214	214	214	214	214	214	214	214	214	214	214	214	214	214	214	214	214	214	214	214	214	214	214	214	214	214	214	214	214	214	214	214	214	214	214	214
209	209	209	209	209	209	209	209	209	209	209	209	209	209	214	214	214	214	214	214	214	214	214	214	214	214	214	214	214	214	214	214	214	214	214	214	214	214	214	214	214	214	214	214	214	214	214	214	214	214
209	209	209	209	209	209	209	209	209	209	209	209	209	209	214	214	214	214	214	214	214	214	214	214	214	214	214	214	214	214	214	214	214	214	214	214	214	214	214	214	214	214	214	214	214	214	214	218	218	218
209	209	209	209	209	209	209	209	209	209	209	209	209	209	214	214	214	214	214	214	214	214	214	214	214	214	214	214	214	214	214	214	214	214	214	214	214	214	214	214	214	214	214	214	214	214	214	218	218	218
209	209	209	209	209	209	209	209	209	209	209	209	209	209	214	214	214	214	214	214	214	214	214	214	214	214	214	214	214	214	214	214	214	214	214	214	214	214	214	214	214	214	214	214	214	214	214	218	218	218
209	209	209	209	209	209	209	209	209	209	209	209	209	209	214	214	214	214	214	214	214	214	214	214	214	214	214	214	214	214	214	214	214	214	214	214	214	214	214	214	214	214	214	214	214	214	214	218	218	218
222	222	222	222	222	222	222	222	222	222	222	222	222	222	222	222	222	222	222	222	222	222	222	222	222	222	222	222	222	222	222	222	222	222	222	222	222	222	222	222	222	222	222	222	222	222	224	224	224	224
222	222	222	222	222	222	222	222	222	222	222	222	222	222	222	222	222	222	222	222	222	222	222	222	222	222	222	222	222	222	222	222	222	222	222	222	222	222	222	222	222	222	222	222	222	222	224	224	224	224
222	222	222	222	222	222	222	222	222	222	222	222	222	222	222	222	222	222	222	222	222	222	222	222	222	222	222	222	222	222	222	222	222	222	222	222	222	222	222	222	222	222	222	222	222	222	224	224	224	224
222	222	222	222	222	222	222	222	222	222	222	222	222	222	222	222	222	222	222	222	222	222	222	222	222	222	222	222	222	222	222	222	222	222	222	222	222	222	222	222	222	222	222	222	222	222	224	224	224	224
222	222	222	222	222	222	222	222	222	222	222	222	222	222	228	228	228	228	228	228	228	228	228	228	228	228	228	228	228	228	228	228	228	228	228	228	228	228	228	228	228	228	228	228	228	228	228	228	228	228
222	222	222	222	222	222	222	222	222	222	222	222	222	222	228	228	228	228	228	228	228	228	228	228	228	228	228	228	228	228	228	228	228	228	228	228	228	228	228	228	228	228	228	228	228	228	228	228	228	228
222	222	222	222	222	222	222	222	222	222	222	222	222	222	228	228	228	228	228	228	228	228	228	228	228	228	228	228	228	228	228	228	228	228	228	228	228	228	228	228	228	228	228	228	228	228	228	228	228	228
222	222	222	222	222	222	222	222	222	222	222	222	222	222	228	228	228	228	228	228	228	228	228	228	228	228	228	228	228	228	228	228	228	228	228	228	228	228	228	228	228	228	228	228	228	228	231	231	231	231
222	222	222	222	222	222	222	222	222	222	222	222	222	222	228	228	228	228	228	228	228	228	228	228	228	228	228	228	228	228	228	228	228	228	228	228	228	228	228	228	228	228	228	228	228	228	231	231	231	231
222	222	222	222	222	222	222	222	222	222	222	222	222	222	228	228	228	228	228	228	228	228	228	228	228	228	228	228	228	228	228	228	228	228	228	228	228	228	228	228	228	228	228	228	228	228	231	231	231	231
234	234	234	234	234	234	234	234	234	234	234	234	234	234	234	234	234	234	234	234	234	234	234	234	234	234	234	234	234	234	234	234	234	234	234	234	234	234	234	234	234	234	234	234	234	234	234	234	234	234
234	234	234	234	234	234	234	234	234	234	234	234	234	234	234	234	234	234	234	234	234	234	234	234	234	234	234	234	234	234	234	234	234	234	234	234	234	234	234	234	234	234	234	234	234	234	234	234	234	234
234	234	234	234	234	234	234	234	234	234	234	234	234	234	234	234	234	234	234	234	234	234	234	234	234	234	234	234	234	234	234	234	234	234	234	234	234	234	234	234	234	234	234	234	234	234	234	234	234	234
234	234	234	234	234	234	234	234	234	234	234	234	234	234	234	234	234	234	234	234	234	234	234	234	234	234	234	234	234	234	234	234	234	234	234	234	234	234	234	234	234	234	234	234	234	234	234	234	234	234
234	234	234	234	234	234	234	234	234	234	234	234	234	234	234	234	234	234	234	234	234	234	234	234	234	234	234	234	234	234	234	234	234	234	234	234	234	234	234	234	234	234	234	234	234	234	234	234	234	234
234	234	234	234	234	234	234	234	234	234	234	234	234	234	234	234	234	234	234	234	234	239	239	239	239	239	239	239	239	239	239	239	239	239	239	239	239	239	239	239	239	239	239	239	239	239	239	239	239	239
234	234	234	234	234	234	234	234	234	234	234	234	234	234	234	234	234	234	234	234	234	239	239	239	239	239	239	239	239	239	239	239	239	239	239	239	239	239	239	239	239	239	239	239	239	239	239	239	239	239
243	243	243	243	243	243	243	243	243	243	243	243	243	243	243	243	243	243	243	243	243	243	243	243	243	243	243	243	243	243	243	243	243	243	243	243	243	243	243	243	243	243	243	243	243	243	243	243	243	243
243	243	243	243	243	243	243	243	243	243	243	243	243	243	243	243	243	243	243	243	243	243	243	243	243	243	243	243	243	243	243	243	243	243	243	243	243	243	243	243	243	243	243	243	243	243	243	243	243	243
243	243	243	243	243	243	243	243	243	243	243	243	243	243	243	243	243	243	243	243	243	243	243	243	243	243	243	243	243	243	243	243	243	243	243	243	243	243	243	243	243	243	243	243	243	243	243	243	243	243
243	243	243	243	243	243	243	243	243	243	243	243	243	243	243	243	243	243	243	243	243	243	243	243	243	243	243	243	243	243	243	243	243	243	243	243	243	243	243	243	243	243	243	243	243	243	243	243	243	243
243	243	243	243	243	243	243	243	243	243	243	243	243	243	243	243	243	243	243	243	243	243	243	243	243	243	243	243	243	243	243	243	243	243	243	243	243	243	243	243	243	243	243	243	243	243	243	243	243	243
243	243	243	243	243	243	243	243	243	243	243	243	243	243	243	243	243	243	243	243	243	243	243	243	243	243	243	243	243	243	243	243	243	243	243	243	243	243	243	243	243	243	243	243	243	243	243	243	243	243
252	252	252	252	252	252	252	252	252	252	252	252	252	252	252	254	254	254	254	254	254	254	254	254	254	254	254	254	254	254	254	254	254	254	254	254	254	254	254	254	254	254	254	254	254	254	254	254	254	254
252	252	252	252	252	252	252	252	252	252	252	252	252	252	252	254	254	254	254	254	254	254	254	254	254	254	254	254	254	254	254	254	254	254	254	254	254	254	254	254	254	254	254	254	254	254	254	254	254	254
262	262	262	262	262	262	262	262	262	262	262	262	262	262	262	262	262	262	262	262	262	262	262	262	262	262	262	262	262	262	262	262	262	262	262	262	262	262	262	262	262	262	262	262	262	262	262	262	262	262
262	262	262	262	262	262	262	262	262	262	262	262	262	262	262	262	262	262	262	262	262	262	262	262	262	262	262	262	262	262	262	262	262	262	262	262	262	263	263	263	263	263	263	263	263	263	263	263	263	263
265	265	265	265	265	265	265	265	265	265	265	265	265	265	265	265	265	265	265	265	265	265	265	265	265	265	265	265	265	265	265	265	265	265	265	265	265	265	265	265	265	265	265	265	265	265	265	265	265	265
265	265	265	265	265	265	265	265	265	265	265	265	265	265	265	265	265	265	265	265	265	265	265	265	265	265	265	265	265	265	265	265	265	265	265	265	265	265	266	266	266	266	266	266	266	266	266	266	266	266
265	265	265	267	267	267	267	267	267	267	267	267	267	267	267	267	267	267	267	267	267	267	267	267	267	267	267	267	267	267	267	267	267	267	267	267	267	267	267	267	267	267	267	267	267	267	267	267	267	267
268	268	268	268	268	268	268	268	268	268	268	268	268	268	268	268	268	268	268	268	268	268	268	268	268	268	268	268	268	268	268	268	268	268	268	268	268	268	268	268	268	268	268	268	268	268	268	268	268	268
268	270	270	270	270	270	270	270	270	270	270	270	270	270	270	270	270	270	270	270	270	270	270	270	270	270	270	270	270	270	270	270	270	270	270	270	270	270	270	270	270	270	270	270	270	270	270	270	270	270
268	270	270	270	270	270	270	270	270	270	270	270	270	270	270	270	270	270	270	270	270	270	270	270	270	270	270	270	270	270	270	270	270	270	270	270	270	270	270	270	270	270	270	270	270	270	270	270	270	270
0	0	0	0	0	0	0	0	0	0	0	0	0	0	0	0	0	276	276	276	276	276	276	276	276	276	276	276	276	276	276	276	276	276	276	276	276	276	276	276	276	276	276	276	276	276	276	276	276	276
0	0	0	0	0	0	0	0	0	0	0	0	0	0	0	0	0	276	276	276	276	276	276	276	276	276	276	276	276	276	276	276	276	276	276	276	276	276	276	276	276	276	276	276	276	276	276	276	276	276
0	0	0	0	0	0	0	0	0	0	0	0	0	0	0	0	0	276	276	276	276	276	276	276	276	276	276	276	276	276	276	276	276	276	276	276	276	276	276	276	276	276	276	276	276	276	276	276	276	276
0	0	0	0	0	0	0	0	0	0	0	0	0	0	0	0	0	0	0	0	0	0	0	0	0	0	0	0	0	0	0	0	0	0	0	0	0	0	0	0	0	0	0	0	0	0	0	0	0	0
0	0	0	0	0	0	0	0	0	0	0	0	0	0	0	0	0	0	0	0	0	0	0	0	0	0	0	0	0	0	0	0	0	0	0	0	0	0	0	0	0	0	0	0	0	0	0	0	0	0
0	0	0	0	0	0	0	0	0	0	0	0	0	0	0	0	0	0	0	0	0	0	0	0	0	0	0	0	0	0	0	0	0	0	0	0	0	0	0	0	0	0	0	0	0	0	291	291	291	291
0	0	0	0	0	0	0	0	0	0	0	0	0	0	0	0	0	0	0	0	0	0	0	0	0	0	0	0	0	0	0	0	0	0	0	0	0	0	0	0	0	0	0	0	0	0	291	291	291	291
0	0	0	0	0	0	0	0	0	0	0	0	0	0	0	0	0	0	0	0	0	0	0	0	0	0	0	0	0	0	0	0	0	0	0	0	0	0	0	0	0	0	0	0	0	0	0	0	0	0
0	0	0	0	0	0	0	0	0	0	0	0	0	0	0	0	0	0	0	0	0	0	0	0	0	0	0	0	0	0	0	0	0	0	0	0	0	0	0	0	0	0	0	0	0	0	0	0	0	0
0	0	0	0	0	0	0	0	0	0	0	0	0	0	0	0	0	0	0	0	0	0	0	0	0	0	0	0	0	0	0	0	0	0	0	0	0	0	0	0	0	0	0	0	0	0	0	0	0	0
0	0	0	0	0	0	0	0	0	0	0	0	0	0	0	0	0	0	0	0	0	0	0	0	0	0	0	0	0	0	0	0	0	0	0	0	0	0	0	0	0	0	0	0	0	0	0	0	0	0
0	0	0	0	0	0	0	0	0	0	0	0	0	0	0	0	0	0	0	0	0	0	0	0	0	0	0	0	0	0	0	0	0	0	0	0	0	0	0	0	0	0	0	0	0	0	0	0	0	0
0	0	0	0	0	0	0	0	0	0	0	0	0	0	0	0	0	0	0	0	0	0	0	0	0	0	0	0	0	0	0	0	0	0	0	0	0	0	0	0	0	0	0	0	0	0	0	0	0	0
0	0	0	0	0	0	0	0	0	0	0	0	0	0	0	0	0	0	0	0	0	0	0	0	0	0	0	0	0	0	0	0	0	0	0	0	0	0	0	0	0	0	0	0	0	0	0	0	0	0
0	0	0	0	0	0	0	0	0	0	0	0	0	0	0	0	0	0	0	0	0	0	0	0	0	0	0	0	0	0	0	0	0	0	0	0	0	0	0	0	0	0	0	0	0	0	0	0	0	0
304	304	304	304	304	304	304	304	304	304	304	304	304	304	304	304	304	304	304	304	304	304	304	304	304	304	304	304	304	304	304	304	304	304	304	304	304	304	304	304	304	304	304	304	304	304	304	304	304	304
304	304	304	304	304	304	304	304	304	304	304	304	304	304	304	304	304	304	304	304	304	304	304	304	304	304	304	304	304	304	304	304	304	304	304	304	304	304	304	304	304	304	304	304	304	304	304	304	304	304
304	304	304	304	304	304	304	304	304	304	304	304	304	304	304	304	304	304	304	304	304	304	304	304	304	304	304	304	304	304	304	304	304	304	304	304	304	304	304	304	304	304	304	304	304	304	304	304	304	304
304	304	304	304	304	304	304	304	304	304	304	304	304	304	304	304	304	304	304	304	304	304	304	304	304	304	304	304	304	304	304	304	304	304	304	304	304	304	304	304	304	304	304	304	304	304	304	304	304	304
304	304	304	304	304	304	304	304	304	304	304	304	304	304	308	308	308	308	308	308	308	308	308	308	308	308	308	308	308	308	308	308	308	308	308	308	308	308	308	308	308	308	308	308	308	308	308	308	308	308
304	304	304	304	304	304	304	304	304	304	304	304	304	304	308	308	308	308	308	308	308	308	308	308	308	308	308	308	308	308	308	308	308	308	308	308	308	308	308	308	308	308	308	308	308	308	308	308	308	308
319	319	319	319	319	319	319	319	319	319	319	319	319	319	319	319	319	319	319	319	319	319	319	319	319	319	319	319	319	319	319	319	319	319	319	319	319	319	319	319	319	319	319	319	319	319	319	319	319	319
319	319	319	319	319	319	319	319	319	319	319	319	319	319	319	319	319	319	319	319	319	319	319	319	319	319	319	319	319	319	319	319	319	319	319	319	319	319	319	319	319	319	319	319	319	319	319	319	319	319
325	325	325	325	325	325	325	325	325	325	325	325	325	325	325	325	325	325	325	325	325	325	325	325	325	325	325	325	325	325	325	325	325	325	325	325	325	325	325	325	325	325	325	325	325	325	325	325	325	325
325	325	325	325	325	325	325	325	325	325	325	325	325	325	325	325	325	325	325	325	325	325	325	325	325	325	325	325	325	325	325	325	325	325	325	325	325	325	325	325	325	325	325	325	325	325	325	325	325	325
325	325	325	325	325	325	325	325	325	325	325	325	325	325	325	325	325	325	325	325	325	325	325	325	325	325	325	325	325	325	325	325	325	325	325	325	325	325	325	325	325	325	325	325	325	325	325	325	325	325
325	325	325	325	325	325	325	325	325	325	325	325	325	325	325	325	325	325	325	325	325	325	325	325	325	325	325	325	325	325	325	325	325	325	325	325	325	325	325	325	325	325	325	325	325	325	325	325	325	325
325	325	325	325	325	325	325	325	325	325	325	325	325	325	329	329	329	329	329	329	329	329	329	329	329	329	329	329	329	329	329	329	329	329	329	329	329	329	329	329	329	329	329	329	329	329	329	329	329	329
325	325	325	325	325	325	325	325	325	325	325	325	325	325	329	329	329	329	329	329	329	329	329	329	329	329	329	329	329	329	329	329	329	329	329	329	329	329	329	329	329	329	329	329	329	329	329	329	329	329
325	325	325	325	325	325	325	325	325	325	325	325	325	325	329	329	329	329	329	329	329	329	329	329	329	329	329	329	329	329	329	329	329	329	329	329	329	329	329	329	329	329	329	329	329	329	329	329	329	329
325	325	325	325	325	325	325	325	325	325	325	325	325	325	329	329	329	329	329	329	329	329	329	329	329	329	329	329	329	329	329	329	329	329	329	329	329	329	329	329	329	329	329	329	329	329	329	329	329	329
325	325	325	325	325	325	325	325	325	325	325	325	325	325	329	329	329	329	329	329	329	329	329	329	329	329	329	329	329	329	329	329	329	329	329	329	329	329	329	329	329	329	329	329	329	329	329	329	329	329
334	334	334	334	334	334	334	334	334	334	334	334	334	334	334	334	334	334	334	334	334	334	334	334	334	334	334	334	334	334	334	334	334	334	334	334	334	334	334	334	334	334	334	334	334	334	334	334	334	334
334	334	334	334	334	334	334	334	334	334	334	334	334	334	334	334	334	334	334	334	334	334	334	334	334	334	334	334	334	334	334	334	334	334	334	334	334	334	334	334	334	334	334	334	334	334	334	334	334	334
334	334	334	334	334	334	334	334	334	334	334	334	334	334	334	334	334	334	334	334	334	334	334	334	334	334	334	334	334	334	334	334	334	334	334	334	334	334	334	334	334	334	334	334	334	334	334	334	334	334
334	334	334	334	334	334	334	334	334	334	334	334	334	334	334	334	334	334	334	334	334	334	334	334	334	334	334	334	334	334	334	334	334	334	334	334	334	334	334	334	334	334	334	334	334	334	334	334	334	334
0	0	341	341	341	341	341	341	341	341	341	341	341	341	341	341	341	341	341	341	341	341	341	341	341	341	341	341	341	341	341	338	338	338	338	338	338	338	338	338	338	338	338	338	338	338	338	338	338	338
0	0	341	341	341	341	341	341	341	341	341	341	341	341	341	341	341	341	341	341	341	341	341	341	341	341	341	341	341	341	341	338	338	338	338	338	338	338	338	338	338	338	338	338	338	338	338	338	338	338
0	0	341	341	341	341	341	341	341	341	341	341	341	341	341	341	341	341	341	341	341	341	341	341	341	341	341	341	341	341	341	338	338	338	338	338	338	338	338	338	338	338	338	338	338	338	338	338	338	338
0	0	341	341	341	341	341	341	341	341	341	341	341	341	341	341	341	341	341	341	341	341	341	341	341	341	341	341	341	341	341	341	341	341	341	341	341	341	341	341	341	341	341	341	341	341	341	341	341	341
334	334	334	334	334	334	334	334	334	334	334	334	334	334	334	334	334	334	334	334	334	334	334	334	334	334	334	334	334	334	334	342	342	342	342	342	342	342	342	342	342	342	342	342	342	342	342	342	342	342
334	334	334	334	334	334	334	334	334	334	334	334	334	334	334	334	334	334	334	334	334	334	334	334	334	334	334	334	334	334	334	342	342	342	342	342	342	342	342	342	342	342	342	342	342	342	342	342	342	342
334	334	334	334	334	334	334	334	334	334	334	334	334	334	334	334	334	334	334	334	334	334	334	334	334	334	334	334	334	334	334	342	342	342	342	342	342	342	342	342	342	342	342	342	342	342	342	342	342	342
334	334	334	334	334	334	334	334	334	334	334	334	334	334	334	334	334	334	334	334	334	334	334	334	334	334	334	334	334	334	334	342	342	342	342	342	342	342	342	342	342	342	342	342	342	342	342	342	342	342
0	0	341	341	341	341	341	341	341	341	341	341	341	341	341	341	341	341	341	341	341	341	341	341	341	341	341	341	341	341	341	341	341	341	341	341	341	341	341	341	341	341	341	341	341	341	341	341	341	341
0	0	341	341	341	341	341	341	341	341	341	341	341	341	341	341	341	341	341	341	341	341	341	341	341	341	341	341	341	341	341	341	341	341	341	341	341	341	341	341	341	341	341	341	341	341	341	341	341	341
0	0	341	341	341	341	341	341	341	341	341	341	341	341	341	341	341	341	341	341	341	341	341	341	341	341	341	341	341	341	341	341	341	341	341	341	341	341	341	341	341	341	341	341	341	341	341	341	341	341
350	350	350	350	350	350	350	350	350	350	350	350	350	350	350	350	350	350	350	350	350	350	350	350	350	350	350	350	350	350	350	350	350	350	350	350	350	350	350	350	350	350	350	350	350	350	350	350	350	350
350	350	350	350	350	350	350	350	350	350	350	350	350	350	350	350	350	350	350	350	350	350	350	350	350	350	350	350	350	350	350	350	350	350	350	350	350	350	350	350	350	350	350	350	350	350	350	350	350	350
350	350	350	350	350	350	350	350	350	350	350	350	350	350	350	350	350	350	350	350	350	350	350	350	350	350	350	350	350	350	350	350	350	350	350	350	350	350	350	350	350	350	350	350	350	350	350	350	350	350
350	350	350	350	350	350	350	350	350	350	350	350	350	350	350	350	350	350	350	350	350	350	350	350	350	350	350	350	350	350	350	353	353	353	353	353	353	353	353	353	353	353	353	353	353	353	353	353	353	353
350	350	350	350	350	350	350	350	350	350	350	350	350	350	350	350	350	350	350	350	350	350	350	350	350	350	350	350	350	350	350	353	353	353	353	353	353	353	353	353	353	353	353	353	353	353	353	353	353	353
350	350	350	350	350	350	350	350	350	350	350	350	350	350	350	350	350	350	350	350	350	350	350	350	350	350	350	350	350	350	350	353	353	353	353	353	353	353	353	353	353	353	353	353	353	353	353	353	353	353
350	350	350	350	350	350	350	350	350	350	350	350	350	350	350	350	350	350	350	350	350	350	350	350	350	350	350	350	350	350	350	353	353	353	353	353	353	353	353	353	353	353	353	353	353	353	353	353	353	353
358	358	358	358	358	358	358	358	358	358	358	358	358	358	358	358	358	358	358	358	358	358	358	358	358	358	358	358	358	358	358	358	358	358	358	358	358	358	358	358	358	358	358	358	358	358	358	358	358	358
358	358	358	358	358	358	358	358	358	358	358	358	358	358	358	358	358	358	358	358	358	358	358	358	358	358	358	359	359	359	359	359	359	359	359	359	359	359	359	359	359	359	359	359	359	359	359	359	359	359
361	361	361	361	361	361	361	361	361	361	361	361	361	361	361	361	361	361	361	361	361	361	361	361	361	361	361	361	361	361	361	361	361	361	361	361	361	361	361	361	361	361	361	361	361	361	361	361	361	361
361	361	361	361	361	361	361	361	361	361	361	361	361	361	361	361	361	361	361	361	361	361	361	361	361	361	361	361	361	361	361	361	361	361	361	361	361	361	361	361	361	361	361	361	361	361	361	361	361	361
361	361	361	361	361	361	361	361	361	361	361	361	361	361	361	361	361	361	361	361	361	361	361	361	361	361	361	361	361	361	361	361	361	361	361	361	361	361	361	361	361	361	361	361	361	363	363	363	363	363
361	361	361	361	361	361	361	361	361	361	361	361	361	361	361	361	361	361	361	361	361	361	361	361	361	361	361	361	361	361	361	361	361	361	361	361	361	361	361	361	361	361	361	361	361	363	363	363	363	363
367	367	367	367	367	367	367	367	367	367	367	367	367	367	367	367	367	367	367	367	367	367	367	367	367	367	367	367	367	367	367	367	367	367	367	367	367	367	367	367	367	367	367	367	367	367	367	367	367	367
367	367	367	367	367	367	367	367	367	367	367	367	367	367	367	367	367	367	367	367	367	367	367	367	367	367	367	367	367	367	367	367	367	367	367	367	367	367	367	367	367	367	367	367	367	367	367	367	367	367
367	367	367	367	367	367	367	367	367	367	367	367	367	367	367	367	367	367	367	367	367	367	367	367	367	367	367	367	367	367	367	367	367	367	367	367	367	367	367	367	367	367	367	367	367	367	367	367	367	367
367	367	367	367	367	367	367	367	367	367	367	367	367	367	367	367	367	367	367	367	367	367	367	367	367	367	367	367	367	367	367	367	367	367	367	367	367	367	367	367	367	367	367	367	367	367	367	367	367	367
367	367	367	367	367	367	367	367	367	367	367	367	367	367	367	367	367	367	367	367	367	367	367	367	367	367	367	367	367	367	367	367	367	367	367	367	367	367	367	367	367	367	367	367	367	367	367	367	367	367
367	367	367	367	367	367	367	367	367	367	367	367	367	367	367	367	367	367	367	367	367	367	367	367	367	367	367	367	367	367	367	367	367	367	367	367	367	367	367	367	367	367	367	367	367	367	367	367	367	367
367	367	367	367	367	367	367	367	367	367	367	367	367	367	367	367	367	367	367	367	367	367	367	367	367	367	367	367	367	367	367	367	367	367	367	367	367	367	367	367	367	367	367	367	367	367	367	367	367	367
367	367	367	367	367	367	367	367	367	367	367	367	367	367	367	367	367	367	367	367	367	367	367	367	367	367	367	367	367	367	367	367	367	367	367	367	367	367	367	367	367	367	367	367	367	367	367	367	367	367
367	367	367	367	367	367	367	367	367	367	367	367	367	367	367	367	367	367	367	367	367	375	375	375	375	375	375	375	375	375	375	375	375	375	375	375	375	375	375	375	375	375	375	375	375	375	375	375	375	375
367	367	367	367	367	367	367	367	367	367	367	367	367	367	367	367	367	367	367	367	367	375	375	375	375	375	375	375	375	375	375	375	375	375	375	375	375	375	375	375	375	375	375	375	375	375	375	375	375	375
367	367	367	367	367	367	367	367	367	367	367	367	367	367	367	367	367	367	367	367	367	375	375	375	375	375	375	375	375	375	375	375	375	375	375	375	375	375	375	375	375	375	375	375	375	375	375	375	375	375
367	367	367	367	367	367	367	367	367	367	367	367	367	367	367	367	367	367	367	367	367	375	375	375	375	375	375	375	375	375	375	375	375	375	375	375	375	375	375	375	375	375	375	375	375	375	375	375	375	375
367	367	367	367	367	367	367	367	367	367	367	367	367	367	367	367	367	367	367	367	367	375	375	375	375	375	375	375	375	375	375	375	375	375	375	375	375	375	375	375	375	375	375	375	375	375	375	375	375	375
367	367	367	367	367	367	367	367	367	367	367	367	367	367	367	367	367	367	367	367	367	375	375	375	375	375	375	375	375	375	375	375	375	375	375	375	375	375	375	375	375	375	375	375	375	375	375	375	375	375
367	367	367	367	367	367	367	367	367	367	367	367	367	367	367	367	367	367	367	367	367	375	375	375	375	375	375	375	375	375	375	375	375	375	375	375	375	375	375	375	375	375	375	375	375	375	375	375	375	375
367	367	367	367	367	367	367	367	367	367	367	367	367	367	367	367	367	367	367	367	367	375	375	375	375	375	375	375	375	375	375	375	375	375	375	375	375	375	375	375	375	375	375	375	375	375	375	375	375	375
383	383	383	383	383	383	383	383	383	383	383	383	383	383	383	383	383	383	383	383	383	383	383	383	383	383	383	383	383	383	383	383	383	383	383	383	383	383	383	383	383	383	383	383	383	383	383	383	383	383
383	383	383	383	383	383	383	383	383	383	383	383	383	383	383	383	383	383	383	383	383	383	383	383	383	383	383	383	383	383	383	383	383	383	383	383	383	383	383	383	383	383	383	383	383	383	383	383	383	383
383	383	383	383	383	383	383	383	383	383	383	383	383	383	383	383	383	383	383	383	383	383	383	383	383	383	383	383	383	383	383	383	383	383	383	383	383	383	383	383	383	383	383	383	383	383	383	383	383	383
383	383	383	383	383	383	383	383	383	383	383	383	383	383	383	383	383	383	383	383	383	383	383	383	383	383	383	383	383	383	383	383	383	383	383	383	383	383	383	383	383	383	383	383	383	383	386	386	386	386
0	0	0	0	0	0	0	0	0	0	0	0	0	0	0	0	0	0	0	0	0	0	0	0	0	0	0	0	388	388	388	388	388	388	388	388	388	388	388	388	388	388	388	388	388	388	388	388	388	388
0	0	0	0	0	0	0	0	0	0	0	0	0	0	0	0	0	0	0	0	0	0	0	0	0	0	0	0	388	388	388	388	388	388	388	388	388	388	388	388	388	388	388	388	388	388	388	388	388	388
0	0	0	0	0	0	0	0	0	0	0	0	0	0	0	0	0	0	0	0	0	0	0	0	0	0	0	0	388	388	388	388	388	388	388	388	388	388	388	388	388	388	388	388	388	388	388	388	388	388
0	0	0	0	0	0	0	0	0	0	0	0	0	0	0	0	0	0	0	0	0	0	0	0	0	0	0	0	388	388	388	388	388	388	388	388	388	388	388	388	388	388	388	388	388	388	388	388	388	388
0	0	0	0	0	0	0	0	0	0	0	0	0	0	0	0	0	0	0	0	0	0	0	0	0	0	0	0	392	392	392	392	392	392	392	392	392	392	392	392	392	392	392	392	392	392	392	392	392	392
0	0	0	0	0	0	0	0	0	0	0	0	0	0	0	0	0	0	0	0	0	0	0	0	0	0	0	0	392	392	392	392	392	392	392	392	392	392	392	392	392	392	392	392	392	392	392	392	392	392
0	0	0	0	0	0	0	0	0	0	0	0	0	0	0	0	0	0	0	0	0	0	0	0	0	0	0	0	392	392	392	392	392	392	392	392	392	392	392	392	392	392	392	392	392	392	392	392	392	392
0	0	0	0	0	0	0	0	0	0	0	0	0	0	0	0	0	0	0	0	0	0	0	0	0	0	0	0	392	392	392	392	392	392	392	392	392	392	392	392	392	392	392	392	392	392	392	392	392	392
0	0	0	0	0	0	0	0	0	0	0	0	0	0	0	0	0	0	0	0	0	0	0	0	0	0	0	0	392	392	392	392	392	392	392	392	392	392	392	392	392	392	392	392	392	392	396	396	396	396
0	0	0	0	0	0	0	0	0	0	0	0	0	0	0	0	0	0	0	0	0	0	0	0	0	0	0	0	392	392	392	392	392	392	392	392	392	392	392	392	392	392	392	392	392	392	396	396	396	396
0	0	0	0	0	0	0	0	0	0	0	0	0	0	0	0	0	0	0	0	0	0	0	0	0	0	0	0	392	392	392	392	392	392	392	392	392	392	392	392	392	392	392	392	392	392	396	396	396	396
0	0	0	0	0	0	0	0	0	0	0	0	0	0	0	0	0	0	0	0	0	0	0	0	0	0	0	0	399	399	399	399	399	399	399	399	399	399	399	399	399	399	399	399	399	399	399	399	399	399
0	0	0	0	0	0	0	0	0	0	0	0	0	0	0	0	0	0	0	0	0	0	0	0	0	0	0	0	399	399	399	399	399	399	399	399	399	399	399	399	399	399	399	399	399	399	399	399	399	399
0	0	0	0	0	0	0	0	0	0	0	0	0	0	0	0	0	0	0	0	0	0	0	0	0	0	0	0	399	399	399	399	399	399	399	399	399	399	399	399	399	399	399	399	399	399	399	399	399	399
0	0	0	0	0	0	0	0	0	0	0	0	0	0	0	0	0	0	0	0	0	0	0	0	0	0	0	0	399	399	399	399	399	399	399	399	399	399	399	399	399	399	399	399	399	399	399	399	399	399
0	0	0	0	0	0	0	0	0	0	0	0	0	0	0	0	0	0	0	0	0	0	0	0	0	0	0	0	399	399	399	399	399	399	399	399	399	399	399	399	399	399	399	399	399	403	403	403	403	403
0	0	0	0	0	0	0	0	0	0	0	0	0	0	0	0	0	0	0	0	0	0	0	0	0	0	0	0	405	405	405	405	405	405	405	405	405	405	405	405	405	405	405	405	405	405	405	405	405	405
0	0	0	0	0	0	0	0	0	0	0	0	0	0	0	0	0	0	0	0	0	0	0	0	0	0	0	0	405	405	405	405	405	405	405	405	405	405	405	405	405	405	405	405	405	405	405	405	405	405
0	0	0	0	0	0	0	0	0	0	0	0	0	0	0	0	0	0	0	0	0	0	0	0	0	0	0	0	405	405	405	405	405	405	405	405	405	405	405	405	405	405	405	405	405	405	405	405	405	405
0	0	0	0	0	0	0	0	0	0	0	0	0	0	0	0	0	0	0	0	0	0	0	0	0	0	0	0	405	405	405	405	405	405	405	405	405	405	405	405	405	405	405	405	405	405	405	405	405	405
0	0	0	0	0	0	0	0	0	0	0	0	0	0	0	0	0	0	0	0	0	0	0	0	0	0	0	0	409	409	409	409	409	409	409	409	409	409	409	409	409	409	409	409	409	409	409	409	409	409
0	0	0	0	0	0	0	0	0	0	0	0	0	0	0	0	0	0	0	0	0	0	0	0	0	0	0	0	409	409	409	409	409	409	409	409	409	409	409	409	409	409	409	409	409	409	409	409	409	409
0	0	0	0	0	0	0	0	0	0	0	0	0	0	0	0	0	0	0	0	0	0	0	0	0	0	0	0	409	409	409	409	409	409	409	409	409	409	409	409	409	409	409	409	409	409	409	411	411	411
0	0	0	0	0	0	0	0	0	0	0	0	0	0	0	0	0	0	0	0	0	0	0	0	0	0	0	0	409	409	409	409	409	409	409	409	409	409	409	409	409	409	409	409	409	409	409	411	411	411
0	0	0	0	0	0	0	0	0	0	0	0	0	0	0	0	0	0	0	0	0	0	0	0	0	0	0	0	0	0	0	0	0	0	0	0	0	0	0	0	0	0	0	0	0	0	0	0	0	0
0	0	0	0	0	0	0	0	0	0	0	0	0	0	0	0	0	0	0	0	0	0	0	0	0	0	0	0	0	0	0	0	0	0	0	0	0	0	0	0	0	0	0	0	0	0	0	0	0	0
0	0	0	0	0	0	0	0	0	0	0	0	0	0	0	0	0	0	0	0	0	0	0	0	0	0	0	0	0	0	0	0	0	0	0	0	0	0	0	0	0	0	0	0	0	0	0	0	0	0
0	0	0	0	0	0	0	0	0	0	0	0	0	0	0	0	0	0	0	0	0	0	0	0	0	0	0	0	0	0	0	0	0	0	0	0	0	0	0	0	0	0	0	0	0	0	0	0	0	0
0	0	0	0	0	0	0	0	0	0	0	0	0	0	0	0	0	0	0	0	0	0	0	0	0	0	0	0	0	0	0	0	0	0	0	0	0	0	0	0	0	0	0	0	0	0	0	0	0	0
0	0	0	0	0	0	0	0	0	0	0	0	0	0	0	0	0	0	0	0	0	0	0	0	0	0	0	0	0	0	0	0	0	0	0	0	0	0	0	0	0	0	0	0	0	0	0	0	0	0
0	0	0	0	0	0	0	0	0	0	0	0	0	0	0	0	0	0	0	0	0	0	0	0	0	0	0	0	0	0	0	0	0	0	0	0	0	0	0	0	0	0	0	0	0	0	0	0	0	0
0	0	0	0	0	0	0	0	0	0	0	0	0	0	0	0	0	0	0	0	0	0	0	0	0	0	0	0	0	0	0	0	0	0	0	0	0	0	0	0	0	0	0	0	0	0	0	0	0	0
0	0	0	0	0	0	0	0	0	0	0	0	0	0	0	0	0	0	0	0	0	0	0	0	0	0	0	0	0	0	0	0	0	0	0	0	0	0	0	0	0	0	0	0	0	0	0	0	0	0
0	0	0	0	0	0	0	0	0	0	0	0	0	0	0	0	0	0	0	0	0	0	0	0	0	0	0	0	0	0	0	0	0	0	0	0	0	0	0	0	0	0	0	0	0	0	0	0	0	0
0	0	0	0	0	0	0	0	0	0	0	0	0	0	0	0	0	0	0	0	0	0	0	0	0	0	0	0	0	0	0	0	0	0	0	0	0	0	0	0	0	0	0	0	0	0	0	0	0	0
426	426	426	426	426	426	426	426	426	426	426	426	426	426	426	426	426	426	426	426	426	426	426	426	426	426	426	426	426	426	426	426	426	426	426	426	426	426	426	426	426	426	426	426	426	426	426	426	426	426
426	426	426	426	426	426	426	426	426	426	426	426	426	426	426	426	426	426	426	426	426	426	426	426	426	426	426	426	426	426	426	426	426	426	426	426	426	426	426	426	426	426	426	426	426	426	426	426	426	426
426	426	426	426	426	426	426	426	426	426	426	426	426	426	426	426	426	426	426	426	429	429	429	429	429	429	429	429	429	429	429	429	429	429	429	429	429	429	429	429	429	429	429	429	429	429	429	429	429	429
425	425	425	425	425	425	425	425	425	425	425	425	425	425	425	425	425	425	425	425	425	425	431	431	431	431	431	431	431	431	431	431	431	431	431	431	431	431	431	431	431	431	431	431	431	431	431	431	431	431
425	425	425	425	425	425	425	425	425	425	425	425	425	425	425	425	425	425	425	425	425	425	431	431	431	431	431	431	431	431	431	431	431	431	431	431	431	431	431	431	431	431	431	431	431	431	431	431	431	431
433	433	433	433	433	433	433	433	433	433	433	433	433	433	433	433	433	433	433	433	433	433	433	433	433	433	433	433	433	433	433	433	433	433	433	433	433	433	433	433	433	433	433	433	433	433	433	433	433	433
433	433	433	433	433	433	433	433	433	433	433	433	433	433	433	433	433	433	433	433	433	433	433	433	433	433	433	433	433	433	433	433	433	433	433	433	433	433	433	433	433	433	433	433	433	433	433	433	433	433
433	433	433	433	433	433	433	433	433	433	433	433	433	433	433	433	433	433	433	433	433	433	433	433	433	433	433	433	433	433	433	433	433	433	433	433	433	433	433	433	433	433	435	435	435	435	435	435	435	435
433	433	433	433	433	433	433	433	433	433	433	433	433	433	433	437	437	437	437	437	437	437	437	437	437	437	437	437	437	437	437	437	437	437	437	437	437	437	437	437	437	437	437	437	437	437	437	437	437	437
433	433	433	433	433	433	433	433	433	433	433	433	433	433	433	437	437	437	437	437	437	437	437	437	437	437	437	437	437	437	437	437	437	437	437	437	437	437	437	437	437	437	437	437	437	437	437	437	437	437
433	433	433	433	433	433	433	433	433	433	433	433	433	433	433	437	437	437	437	437	437	437	437	437	437	437	437	437	437	437	437	437	437	437	437	437	437	437	437	437	437	437	437	439	439	439	439	439	439	439
433	433	433	433	433	433	433	433	433	433	433	433	433	433	433	437	437	437	437	437	437	437	437	437	437	437	437	437	437	437	437	437	437	437	437	437	437	437	437	437	437	437	437	439	439	439	439	439	439	439
433	433	433	433	433	433	433	433	433	433	433	433	433	433	433	437	437	437	437	437	437	437	437	437	437	437	437	437	437	437	437	437	437	437	437	437	437	437	437	437	437	437	437	439	439	439	439	439	439	439
433	433	433	433	433	433	433	433	433	433	433	433	433	433	433	437	437	437	437	437	437	437	437	437	437	437	437	437	437	437	437	437	437	437	437	437	437	437	437	437	437	437	437	439	439	439	439	439	439	439
444	444	444	444	444	444	444	444	444	444	444	444	444	444	444	444	444	444	444	444	444	444	444	444	444	444	444	444	444	444	444	444	444	444	444	444	444	444	444	444	444	444	444	444	444	444	444	445	445	445
444	444	444	444	444	444	444	444	444	444	444	444	444	444	444	444	444	444	444	444	444	444	444	444	444	444	444	444	444	444	444	444	444	444	444	444	444	444	444	444	444	444	444	444	444	444	444	445	445	445
444	444	444	444	444	444	444	444	444	444	444	444	444	444	444	444	444	444	444	444	444	444	444	444	444	444	444	444	444	444	444	444	444	444	444	444	444	444	444	444	444	444	444	444	444	444	444	445	445	445
449	449	449	449	449	449	449	449	449	449	449	449	449	449	449	449	449	449	449	449	449	449	449	449	449	449	449	449	449	449	449	449	449	449	449	449	449	449	449	449	449	449	449	449	449	449	449	449	449	449
449	449	449	449	449	449	449	449	449	449	449	449	449	449	449	449	449	449	449	449	449	449	449	449	449	449	449	449	449	449	449	449	449	449	449	449	449	449	449	449	449	449	449	449	449	449	449	449	449	449
452	452	452	452	452	452	452	452	452	452	452	452	452	452	452	452	452	452	452	452	452	452	452	452	452	452	452	452	452	452	452	452	452	452	452	452	452	452	452	452	452	452	452	452	452	452	452	452	452	452
452	452	452	452	452	452	452	452	452	452	452	452	452	452	452	452	452	452	452	452	452	452	452	452	452	452	452	452	452	452	452	452	452	452	452	452	452	452	452	452	452	452	452	452	452	452	452	452	452	452
452	452	452	452	452	452	452	452	452	452	452	452	452	452	452	452	452	452	452	452	452	452	452	452	452	452	452	452	452	452	452	452	452	452	452	452	452	452	452	452	452	452	452	452	452	452	452	452	452	452
452	452	452	452	452	452	452	452	452	452	452	452	452	452	452	452	452	452	452	452	452	452	452	452	452	452	452	452	452	452	452	452	452	452	452	452	452	452	452	452	452	452	452	452	452	452	452	452	452	452
452	452	452	452	452	452	452	452	452	452	452	452	452	452	456	456	456	456	456	456	456	456	456	456	456	456	456	456	456	456	456	456	456	456	456	456	456	456	456	456	456	456	456	456	456	456	456	456	456	456
460	460	460	460	460	460	460	460	460	460	460	460	460	460	460	460	460	460	460	460	460	460	460	460	460	460	460	460	460	460	460	460	460	460	460	460	460	460	460	460	460	460	460	460	460	460	460	460	460	460
460	460	460	460	460	460	460	460	460	460	460	460	460	460	460	460	460	460	460	460	460	460	460	460	460	460	460	460	460	460	460	460	460	460	460	460	460	460	460	460	460	460	460	460	460	460	460	460	460	460
460	460	460	460	460	460	460	460	460	460	460	460	460	460	460	460	460	460	460	460	460	460	460	460	460	460	460	460	460	460	460	460	460	460	460	460	460	460	460	460	460	460	460	460	460	460	460	460	460	460
460	460	460	460	460	460	460	460	460	460	460	460	460	460	460	460	460	460	460	460	460	460	460	460	460	460	460	460	460	460	460	460	460	460	460	460	460	460	460	460	460	460	460	460	460	460	460	460	460	460
460	460	465	465	465	465	465	465	465	465	465	465	465	465	465	465	465	465	465	465	465	465	465	465	465	465	465	465	465	465	465	465	465	465	465	465	465	465	465	465	465	465	465	465	465	465	465	465	465	465
460	460	465	465	465	465	465	465	465	465	465	465	465	465	465	465	465	465	465	465	465	465	465	465	465	465	465	465	465	465	465	465	465	465	465	465	465	465	465	465	465	465	465	465	465	465	465	465	465	465
460	460	465	465	465	465	465	465	465	465	465	465	465	465	465	465	465	465	465	465	465	465	465	465	465	465	465	465	465	465	465	465	465	465	465	465	465	465	465	465	465	465	465	465	465	465	465	465	465	465
460	460	465	465	465	465	465	465	465	465	465	465	465	465	465	465	465	465	465	465	465	465	465	465	465	465	465	465	465	465	465	468	468	468	468	468	468	468	468	468	468	468	468	468	468	468	468	468	468	468
460	460	465	465	465	465	465	465	465	465	465	465	465	465	465	465	465	465	465	465	465	465	465	465	465	465	465	465	465	465	465	468	468	468	468	468	468	468	468	468	468	468	468	468	468	468	468	468	468	468
460	460	465	465	465	465	465	465	465	465	465	465	465	465	465	465	465	465	465	465	465	465	465	465	465	465	465	465	465	465	465	468	468	468	468	468	468	468	468	468	468	468	468	468	468	468	468	468	468	468
460	460	465	465	465	465	465	465	465	465	465	465	465	465	465	465	465	465	465	465	465	465	465	465	465	465	465	465	465	465	465	468	468	468	468	468	468	468	468	468	468	468	468	468	468	468	468	468	468	468
472	472	472	472	472	472	472	472	472	472	472	472	472	472	472	472	472	472	472	472	472	472	472	472	472	472	472	472	472	472	472	472	472	472	472	472	472	472	472	472	472	472	472	472	472	472	472	472	472	472
472	472	472	472	472	472	472	472	472	472	472	472	472	472	472	472	472	472	472	472	472	472	472	472	472	472	472	472	472	472	472	472	472	472	472	472	472	472	472	472	472	472	472	472	472	472	472	472	472	472
472	472	472	472	472	472	472	472	472	472	472	472	472	472	472	472	472	472	472	472	472	472	472	472	472	472	472	472	472	472	472	472	472	472	472	472	472	472	472	472	472	474	474	474	474	474	474	474	474	474
472	472	472	472	472	472	472	472	472	472	472	472	472	472	472	472	472	472	472	472	472	472	472	472	472	472	472	472	472	472	472	472	472	472	472	472	472	472	472	472	472	474	474	474	474	474	474	474	474	474
476	476	476	476	476	476	476	476	476	476	476	476	476	476	476	476	476	476	476	476	476	476	476	476	476	476	476	476	476	476	476	476	476	476	476	476	476	476	476	476	476	476	476	476	476	476	476	476	476	476
476	476	476	476	476	476	476	476	476	476	476	476	476	476	476	476	476	476	476	476	476	476	476	476	476	476	476	476	476	476	476	476	476	476	476	476	476	476	476	476	476	476	476	476	476	476	476	476	476	476
476	476	476	476	476	476	476	476	476	476	476	476	476	476	476	476	476	476	476	476	476	476	476	476	476	476	476	476	476	476	476	476	476	476	476	476	476	476	476	476	476	476	476	476	476	476	476	476	476	476
476	476	476	476	476	476	476	476	476	476	476	476	476	476	476	476	476	476	476	476	476	476	476	476	476	476	476	476	476	476	476	476	476	476	476	476	476	476	476	476	476	476	476	476	476	476	476	476	476	476
476	476	476	476	476	476	476	476	476	476	476	476	476	476	476	476	476	476	476	476	476	476	476	476	476	476	476	476	476	476	476	476	476	476	476	480	480	480	480	480	480	480	480	480	480	480	480	480	480	480
476	476	476	476	476	476	476	476	476	476	476	476	476	476	476	476	476	476	476	476	476	476	476	476	476	476	476	476	476	476	476	476	476	476	476	480	480	480	480	480	480	480	480	480	480	480	480	480	480	480
476	476	476	476	476	476	476	476	476	476	476	476	476	476	476	476	476	476	476	476	476	476	476	476	476	476	476	476	476	476	476	476	476	476	476	480	480	480	480	480	480	480	480	480	480	480	480	480	480	480
476	476	476	476	476	476	476	476	476	476	476	476	476	476	476	476	476	476	476	476	476	476	476	476	476	476	476	476	476	476	476	476	476	476	476	480	480	480	480	480	480	480	480	480	480	480	480	480	480	480
476	476	476	476	476	476	476	484	484	484	484	484	484	484	484	484	484	484	484	484	484	484	484	484	484	484	484	484	484	484	484	484	484	484	484	484	484	484	484	484	484	484	484	484	484	484	484	484	484	484
476	476	476	476	476	476	476	484	484	484	484	484	484	484	484	484	484	484	484	484	484	484	484	484	484	484	484	484	484	484	484	484	484	484	484	484	484	484	484	484	484	484	484	484	484	484	484	484	484	484
476	476	476	476	476	476	476	484	484	484	484	484	484	484	484	484	484	484	484	484	484	484	484	484	484	484	484	484	484	484	484	484	484	484	484	484	484	484	484	484	484	484	484	484	484	484	484	484	484	484
476	476	476	476	476	476	476	484	484	484	484	484	484	484	484	484	484	484	484	484	484	484	484	484	484	484	484	484	484	484	484	484	484	484	484	484	484	484	487	487	487	487	487	487	487	487	487	487	487	487
476	476	476	476	476	476	476	484	484	484	484	484	484	484	484	484	484	484	484	484	484	484	484	484	484	484	484	484	484	484	484	484	484	484	484	484	484	484	487	487	487	487	487	487	487	487	487	487	487	487
476	476	476	476	476	476	476	484	484	484	484	484	484	484	484	484	484	484	484	484	484	484	484	484	484	484	484	484	484	484	484	484	484	484	484	484	484	484	487	487	487	487	487	487	487	487	487	487	487	487
476	476	476	476	476	476	476	484	484	484	484	484	484	484	484	484	484	484	484	484	484	484	484	484	484	484	484	484	484	484	484	484	484	484	484	484	484	484	487	487	487	487	487	487	487	487	487	487	487	487
[truncated: 193 more columns]
